# Supplementary material for: Association between baseline abundance of Peptoniphilus, a Gram-positive anaerobic coccus, and wound healing outcomes of DFUs
Source: PLoS One. 2020 Jan 24;15(1):e0227006. doi: 10.1371/journal.pone.0227006 (PMC6980618; doi:10.1371/journal.pone.0227006)
Supplement: S1 Table — (XLS) [file pone.0227006.s002.xls]

## Sheet: S2 - Patient Metadata
Patient ID	Diabetes Type	HbA1c	ABI	Gender	Age	Ulcer duration	Ulcer size in cm (week 1)	Ulcer surface area in cm2 (week 1)	Ulcer size in cm2 (week 2)	Ulcer surface area cm2 (week 2)	Healing outcome
1	2	7	1.11	male	46	18 months	3.2x3.1x2.3	9.92	2.5x2.9x0.3	7.25	Non-Healing
2	1	7.16	1.19	male	56	7 weeks	6x1.5x0.3	9	5.6x1x0.2	5.6	Non-Healing
3	2	5.7	1.3	male	59	21 months	1.2x0.8x0.1	0.96	N/A	N/A	N/A
4	2	7	1.13	female	73	4 months	5.7x1x0.1	5.7	2.1x0.2x0.1	0.42	Healing
5	2	6.3	1.26	male	59	23 months	2.7x2x0.2	5.4	Healed	Healed	Healing
6	2	8.5	1.09	female	75	8 weeks	1.9x1.3x0.2	2.47	1.4x0.8x0.5	1.12	Healing
7	2	5.7	1.04	female	57	11 months	4.4x2.8x0.2	12.32	3.6x2.1x0.2	7.56	Non-Healing
8	2	8.7	1.3	female	65	5 months	1.1x1.2x0.8	1.32	0.5x0.3x0.2	0.15	Healing
9	1	10.1	1	female	24	8 months	1x0.9x0.1	0.9	0.8x0.6x0.1	0.48	Non-Healing
10	2	7	1.12	male	62	7 months	7.5x4x0.3	30	7.2x2.6x0.1	18.72	Non-Healing
11	2	5.9	0.79	male	80	6 weeks	0.9x1x0.1	0.9	0.6x0.3x0.1	0.18	Healing
Patient ID 3 was excluded from the study because debridement was not done during the second visit.

## Sheet: Sample Metadata
Patient ID	Sample ID	Sampling Location	Visit (Time)	Sufficient 16S rDNA for sequencing
1	MP1_a	Wound Edge	Initial Visit	yes
1	MP1_b	Wound Bed	Initial Visit	yes
1	MP1_c	Wound Edge	1 Week After	yes
1	MP1_d	Wound Bed	1 Week After	yes
1	MP1_e	Surrounding Skin	Initial Visit	yes
1	MP1_f	Surrounding Skin	1 Week After	yes
2	MP2_a	Wound Edge	Initial Visit	yes
2	MP2_b	Wound Bed	Initial Visit	yes
2	MP2_c	Wound Edge	1 Week After	yes
2	MP2_d	Wound Bed	1 Week After	yes
2	MP2_e	Surrounding Skin	Initial Visit	no
2	MP2_f	Surrounding Skin	1 Week After	no
4	MP4_a	Wound Edge	Initial Visit	yes
4	MP4_b	Wound Bed	Initial Visit	yes
4	MP4_c	Wound Edge	1 Week After	yes
4	MP4_d	Wound Bed	1 Week After	yes
4	MP4_e	Surrounding Skin	Initial Visit	no
4	MP4_f	Surrounding Skin	1 Week After	no
5	MP5_a	Wound Edge	Initial Visit	yes
5	MP5_b	Wound Bed	Initial Visit	yes
5	MP5_c	Wound Edge	1 Week After	yes
5	MP5_d	Wound Bed	1 Week After	yes
5	MP5_e	Surrounding Skin	Initial Visit	yes
5	MP5_f	Surrounding Skin	1 Week After	yes
6	MP6_a	Wound Edge	Initial Visit	yes
6	MP6_b	Wound Bed	Initial Visit	yes
6	MP6_c	Wound Edge	1 Week After	yes
6	MP6_d	Wound Bed	1 Week After	yes
6	MP6_e	Surrounding Skin	Initial Visit	no
6	MP6_f	Surrounding Skin	1 Week After	no
7	MP7_a	Wound Edge	Initial Visit	yes
7	MP7_b	Wound Bed	Initial Visit	yes
7	MP7_c	Wound Edge	1 Week After	yes
7	MP7_d	Wound Bed	1 Week After	yes
7	MP7_e	Surrounding Skin	Initial Visit	yes
7	MP7_f	Surrounding Skin	1 Week After	yes
8	MP8_a	Wound Edge	Initial Visit	yes
8	MP8_b	Wound Bed	Initial Visit	yes
8	MP8_c	Wound Edge	1 Week After	yes
8	MP8_d	Wound Bed	1 Week After	yes
8	MP8_e	Surrounding Skin	Initial Visit	yes
8	MP8_f	Surrounding Skin	1 Week After	yes
9	MP9_a	Wound Edge	Initial Visit	yes
9	MP9_b	Wound Bed	Initial Visit	yes
9	MP9_c	Wound Edge	1 Week After	yes
9	MP9_d	Wound Bed	1 Week After	yes
9	MP9_e	Surrounding Skin	Initial Visit	yes
9	MP9_f	Surrounding Skin	1 Week After	no
10	MP10_a	Wound Edge	Initial Visit	yes
10	MP10_b	Wound Bed	Initial Visit	yes
10	MP10_c	Wound Edge	1 Week After	yes
10	MP10_d	Wound Bed	1 Week After	yes
10	MP10_e	Surrounding Skin	Initial Visit	yes
10	MP10_f	Surrounding Skin	1 Week After	no
11	MP11_a	Wound Edge	Initial Visit	yes
11	MP11_b	Wound Bed	Initial Visit	yes
11	MP11_c	Wound Edge	1 Week After	yes
11	MP11_d	Wound Bed	1 Week After	yes
11	MP11_e	Surrounding Skin	Initial Visit	no
11	MP11_f	Surrounding Skin	1 Week After	no
Patient ID 3 was excluded from the study because debridement was not done during the second visit.

## Sheet: Combined
Sample ID	Sampling Location	Visit (Time)	Patient ID	Diabetes Type	HbA1c	ABI	Gender	Age	Ulcer duration	Ulcer size in cm (week 1)	Ulcer surface area in cm2 (week 1)	Ulcer size in cm (week 2)	Ulcer surface area cm2 (week 2)	Healing outcome
MP1_a	Wound Edge	Initial Visit	1	2	7	1.11	male	46	18 months	3.2x3.1x2.3	9.92	2.5x2.9x0.3	7.25	Non-Healing
MP1_b	Wound Bed	Initial Visit	1
MP1_c	Wound Edge	1 Week After	1
MP1_d	Wound Bed	1 Week After	1
MP1_e	Surrounding Skin	Initial Visit	1
MP1_f	Surrounding Skin	1 Week After	1
MP2_a	Wound Edge	Initial Visit	2	1	7.16	1.19	male	56	7 weeks	6x1.5x0.3	9	5.6x1x0.2	5.6	Non-Healing
MP2_b	Wound Bed	Initial Visit	2
MP2_c	Wound Edge	1 Week After	2
MP2_d	Wound Bed	1 Week After	2
MP2_e	Surrounding Skin	Initial Visit	2
MP2_f	Surrounding Skin	1 Week After	2
MP4_a	Wound Edge	Initial Visit	4	2	7	1.13	female	73	4 months	5.7x1x0.1	5.7	2.1x0.2x0.1	0.42	Healing
MP4_b	Wound Bed	Initial Visit	4
MP4_c	Wound Edge	1 Week After	4
MP4_d	Wound Bed	1 Week After	4
MP4_e	Surrounding Skin	Initial Visit	4
MP4_f	Surrounding Skin	1 Week After	4
MP5_a	Wound Edge	Initial Visit	5	2	6.3	1.26	male	59	23 months	2.7x2x0.2	5.4	Healed	Healed	Healing
MP5_b	Wound Bed	Initial Visit	5
MP5_c	Wound Edge	1 Week After	5
MP5_d	Wound Bed	1 Week After	5
MP5_e	Surrounding Skin	Initial Visit	5
MP5_f	Surrounding Skin	1 Week After	5
MP6_a	Wound Edge	Initial Visit	6	2	8.5	1.09	female	75	8 weeks	1.9x1.3x0.2	2.47	1.4x0.8x0.5	1.12	Healing
MP6_b	Wound Bed	Initial Visit	6
MP6_c	Wound Edge	1 Week After	6
MP6_d	Wound Bed	1 Week After	6
MP6_e	Surrounding Skin	Initial Visit	6
MP6_f	Surrounding Skin	1 Week After	6
MP7_a	Wound Edge	Initial Visit	7	2	5.7	1.04	female	57	11 months	4.4x2.8x0.2	12.32	3.6x2.1x0.2	7.56	Non-Healing
MP7_b	Wound Bed	Initial Visit	7
MP7_c	Wound Edge	1 Week After	7
MP7_d	Wound Bed	1 Week After	7
MP7_e	Surrounding Skin	Initial Visit	7
MP7_f	Surrounding Skin	1 Week After	7
MP8_a	Wound Edge	Initial Visit	8	2	8.7	1.3	female	65	5 months	1.1x1.2x0.8	1.32	0.5x0.3x0.2	0.15	Healing
MP8_b	Wound Bed	Initial Visit	8
MP8_c	Wound Edge	1 Week After	8
MP8_d	Wound Bed	1 Week After	8
MP8_e	Surrounding Skin	Initial Visit	8
MP8_f	Surrounding Skin	1 Week After	8
MP9_a	Wound Edge	Initial Visit	9	1	10.1	1	female	24	8 months	1x0.9x0.1	0.9	0.8x0.6x0.1	0.48	Non-Healing
MP9_b	Wound Bed	Initial Visit	9
MP9_c	Wound Edge	1 Week After	9
MP9_d	Wound Bed	1 Week After	9
MP9_e	Surrounding Skin	Initial Visit	9
MP9_f	Surrounding Skin	1 Week After	9
MP10_a	Wound Edge	Initial Visit	10	2	7	1.12	male	62	7 months	7.5x4x0.3	30	7.2x2.6x0.1	18.72	Non-Healing
MP10_b	Wound Bed	Initial Visit	10
MP10_c	Wound Edge	1 Week After	10
MP10_d	Wound Bed	1 Week After	10
MP10_e	Surrounding Skin	Initial Visit	10
MP10_f	Surrounding Skin	1 Week After	10
MP11_a	Wound Edge	Initial Visit	11	2	5.9	0.79	male	80	6 weeks	0.9x1x0.1	0.9	0.6x0.3x0.1	0.18	Healing
MP11_b	Wound Bed	Initial Visit	11
MP11_c	Wound Edge	1 Week After	11
MP11_d	Wound Bed	1 Week After	11
MP11_e	Surrounding Skin	Initial Visit	11
MP11_f	Surrounding Skin	1 Week After	11
