# Supplementary material for: Association between baseline abundance of Peptoniphilus, a Gram-positive anaerobic coccus, and wound healing outcomes of DFUs
Source: PLoS One. 2020 Jan 24;15(1):e0227006. doi: 10.1371/journal.pone.0227006 (PMC6980618; doi:10.1371/journal.pone.0227006)
Supplement: S2 Table — (XLS) [file pone.0227006.s003.xls]

## Sheet: 2018 06 05 - S1-Microbiome Coun
OTU	MP1_a	MP1_b	MP1_c	MP1_d	MP1_e	MP1_f	MP2_a	MP2_b	MP2_c	MP2_d	MP4_a	MP4_b	MP4_c	MP4_d	MP5_a	MP5_b	MP5_c	MP5_d	MP5_e	MP5_f	MP6_a	MP6_b	MP6_c	MP6_d	MP7_a	MP7_b	MP7_c	MP7_d	MP7_e	MP7_f	MP8_a	MP8_b	MP8_c	MP8_d	MP8_e	MP8_f	MP9_a	MP9_b	MP9_c	MP9_d	MP9_e	MP10_a	MP10_b	MP10_c	MP10_d	MP10_e	MP11_a	MP11_b	MP11_c
otu0001	74241	1196	21	697	6095	7492	1832	21317	107	93	15	15	40	20	23891	11064	79	124	16874	191	97776	20296	164931	120797	160	416	59	8352	527	6169	56200	18158	59637	46781	20549	130650	66073	61584	75727	50350	138507	11018	9816	69823	214817	62575	10935	813	62459
otu0002	56245	10716	46466	37100	46030	16155	21394	9153	10958	11387	44822	31799	45859	35036	93	448	5	136	680	195	53635	14596	11950	7180	172	193	77	102	382	29	50115	28358	30288	60070	20814	106690	52942	43600	32841	21727	44799	27	12	8	25	20	322	204	847
otu0003	12270	1526	38043	16361	53468	3661	25499	23337	5633	7720	177	91	1954	117	350	134	120	947	86	373	1	0	5	3	102	30	211	17	27	176	8641	4689	2286	1977	289	92	30172	13023	6510	568	6381	9916	9421	40679	50533	6983	46194	52270	104
otu0004	0	2	0	1	0	1	0	0	0	0	0	0	0	3	13570	8123	0	1257	3260	63	0	0	4	2	2	0	1	0	0	0	20215	17902	38283	57836	7589	23677	1	0	0	0	1	1	0	2	1	1	1	1	0
otu0005	14073	2352	258	2269	10747	10453	170	97	1640	73	1	0	23189	31771	18720	13652	5236	4100	14041	7042	1	2	2	1	3	2	2	1	2	2	1	1	4	1	0	6	2	0	1	0	1	3419	1916	536	1978	16528	0	0	0
otu0006	5042	1077	17538	5583	13955	611	10890	2599	616	1424	4287	1089	1664	766	223	47	142	980	64	75	2	2	3	3	8385	1240	29480	2361	2979	1819	11759	7213	1807	1360	703	140	20429	8550	1817	83	4833	18954	8701	18686	1397	38852	2	1	3
otu0008	1	0	0	9	2	1	560	471	2284	298	2	0	2084	1878	5693	14112	16141	12031	20593	53485	5	3	4	4	2	1	0	2	0	0	4	5	0	4	31	2	1	0	2	1	3	7714	5642	116	416	854	1532	193	11277
otu0009	0	18	0	5	0	0	2	3	0	36	2	0	4	1	2988	3698	118	479	2870	24	1	90	2	7	0	1	0	0	1	0	1	3	1	4	0	0	1	1	4	0	1	0	0	1	2	0	40072	33640	3
otu0010	1	1	0	0	0	0	0	0	0	0	1	1	2	0	0	1	0	0	0	0	0	0	1	0	1	0	0	0	4	0	22895	22431	14890	8581	1511	2692	1	0	0	0	0	1	0	0	0	0	0	0	1
otu0011	12181	1812	2401	12	21	915	3	1	0	1	1	1	2	0	2	2	10	2	2	0	1	5	1	34	3	1	0	0	5	1	1295	3554	2	6	1149	6	0	31	0	1	75	23215	7351	5557	26380	217	4	18	25
otu0012	0	0	0	1	4	1	0	0	1	23	0	2	1	0	0	0	1	2	0	4	3	0	1	0	1	1	1	0	1	0	0	0	2	0	0	4	36314	12052	466	2	18458	3	2	0	1	0	1	3	1
otu0013	0	0	0	1	0	16	0	0	1	0	0	0	0	0	1	1	1	1	3	1	0	0	2	25	14868	18958	30167	5992	649	40	228	40	1	1	195	0	1	1	0	0	3	1	0	1	2	0	1	4	0
otu0014	595	25	15544	1145	12826	276	0	0	0	1	0	0	29	24	308	988	52	887	517	73	0	0	0	0	0	0	0	0	0	0	2	0	0	0	0	1	0	1	0	2	0	3041	13773	0	1	0	0	0	1
otu0015	1593	424	0	30	26	539	2	6	0	0	3	0	0	1	2	54	12	3	61	7	1427	951	576	558	60	2	11	7	50	591	9	5	0	0	20	12	59	110	18	6	43	1558	243	129	41	1419	30594	2741	1480
otu0016	1	0	0	0	2	0	15	22	142	13	0	0	0	0	2	8	1	1	30	10	1	0	0	1	6564	1260	429	1102	8617	5712	3	8	0	2	6	0	2	41	0	0	0	73	15	847	2133	17267	1	0	2
otu0017	0	0	0	0	0	0	0	0	2	1	6806	2498	7427	8348	0	0	13	42	0	32	1	0	1	0	1167	1758	9581	3438	716	208	0	6	1	1	0	1	1	1	2	0	0	1	1	1	1	0	1	0	2
otu0018	0	0	0	2	0	0	0	1	1	0	0	0	0	0	1	0	0	0	0	0	1	0	0	0	2	0	0	1	0	0	0	0	0	1	0	0	0	0	2	0	0	48	0	1016	295	39084	4	0	0
otu0019	0	0	1	1	0	0	0	0	0	0	12	9	0	8	0	1	0	0	2	1	0	0	1	0	6599	3002	16040	3430	80	0	0	5	0	2	0	1	0	0	0	0	0	0	0	3	0	0	5	1	0
otu0020	0	0	0	0	0	0	612	286	113	141	0	0	0	0	0	0	25	203	0	61	0	0	0	0	1	0	1	1	0	0	0	0	0	0	0	2	1	0	0	1	0	227	1530	19156	3495	3852	0	0	0
otu0021	0	0	0	0	1	0	401	112	138	439	0	0	0	0	0	1	0	0	0	0	0	0	1	1	228	32	38	144	549	301	1	0	0	0	0	1	8038	5121	415	0	821	3395	944	6093	1034	2740	1	1	0
otu0022	764	8654	9	186	435	1597	0	0	0	13	0	0	0	0	0	0	0	0	0	1	1	0	11	12	0	0	0	0	2	0	3	0	2	0	60	0	981	530	57	9	29	120	39	3	103	238	3359	9995	108
otu0024	0	0	0	0	0	0	6521	2381	14741	799	2865	1984	588	666	0	1	90	111	8	245	1	0	1	0	97	48	16	60	239	127	2	1	1	0	0	0	0	1	1	0	1	0	5	4	3	19	0	1	0
otu0025	3	17	0	7	0	0	2	0	0	0	0	0	1	0	0	1	0	0	1	1	1	0	6	8	0	5	9	46	34	89	3	0	0	0	0	0	0	2	2	3	0	0	0	1	0	0	6607	18751	80
otu0026	16	163	0	15	0	0	37	30	1	68	2	4	9	2	74	19	750	65	33	0	2	405	4	133	0	0	5	0	0	1	0	4	1	14	52	0	43	3294	0	18	13442	0	0	3	0	0	0	2	4
otu0027	62	65	568	291	58	85	1946	723	164	293	424	670	1328	2436	47	108	0	34	70	3	0	0	0	0	2854	4643	1378	732	990	285	218	109	33	32	45	9	0	1	0	0	0	43	554	10	0	0	17	27	0
otu0028	0	0	0	0	0	0	0	0	0	0	0	0	0	0	0	0	0	1	1	0	0	0	0	0	0	0	0	0	0	0	2	0	0	1	0	0	64	37	2339	4	15	0	0	0	0	0	4493	11653	0
otu0030	0	0	0	0	2	0	0	1	0	0	3768	868	6655	1525	0	0	0	0	1	0	0	0	1	1	1881	282	1665	382	714	941	1	0	1	0	0	1	0	0	0	0	0	0	0	0	1	1	1	0	0
otu0031	4048	1	725	0	0	0	3683	0	4367	1	0	0	0	0	0	0	14	0	0	0	0	0	0	14	163	0	206	0	0	0	0	0	0	0	0	0	0	3	0	0	0	0	0	63	0	0	3	0	3
otu0033	2049	138	1680	645	596	78	1324	914	171	365	28	5	18	1	110	397	15	102	994	123	4	0	2	0	0	0	0	0	0	0	34	41	1	0	31	0	1283	911	246	11	428	0	0	251	100	10	741	1338	0
otu0034	412	150	3617	1472	4529	0	3251	2541	332	565	1368	383	2428	753	0	1	0	0	1	1	0	1	0	14	146	303	840	367	725	233	223	126	0	1	20	1	0	0	0	0	0	1766	4608	1820	269	665	0	0	0
otu0036	0	14	1	5	0	7	1	0	1	19	0	0	1	0	6	3	5	0	0	3	0	1	1	0	2	2	1	0	0	0	1	4	4	1	11	3	1	0	1	1	1	2	2	0	2	1	0	3	1
otu0037	0	0	0	0	0	0	0	0	0	0	742	130	71	2	0	1	0	0	0	0	0	0	1	0	966	2315	1836	873	4759	422	0	2	0	5	0	0	0	0	0	1	0	0	0	0	0	0	0	0	0
otu0040	0	0	0	0	0	0	0	0	0	0	3013	9	4711	40	0	0	0	0	0	0	0	0	0	0	0	0	0	0	2	0	0	0	0	0	0	0	0	0	0	0	0	0	0	0	0	0	0	0	0
otu0042	1	1135	0	174	0	19	4	274	1	1305	0	60	0	11	0	35	32	351	9	0	25	2457	3	1093	0	0	0	2	1	21	16	109	14	371	89	2	0	7	0	81	13	0	1	5	0	1	0	16	19
otu0045	12	14	0	0	0	48	0	0	0	6	3480	1417	208	135	2	0	1	0	0	0	1	26	0	0	144	54	17	806	19	114	0	5	0	0	20	0	1	0	0	0	6	61	6	28	0	0	0	1	19
otu0047	10	543	4	88	0	0	51	145	2	628	0	20	0	4	25	30	619	113	0	0	7	1506	0	394	0	0	0	3	0	3	6	34	1	121	16	0	0	2	2	12	0	2	18	14	1	0	20	68	104
otu0049	0	803	0	152	0	0	3	192	0	642	0	54	0	8	2	14	28	284	13	0	16	1800	0	822	0	0	0	8	0	0	14	66	10	111	0	0	0	0	0	7	0	0	0	2	1	0	3	0	0
otu0051	0	0	0	0	0	0	0	0	0	0	239	1405	230	1535	0	0	0	0	0	0	0	0	0	0	1	0	1	0	0	0	32	10	0	0	360	1	0	0	0	0	0	0	0	0	0	2	0	3	0
otu0053	0	0	0	1	3	2	75	82	381	22	0	0	0	0	1005	1510	1236	1840	1902	6828	0	0	0	1	797	506	196	387	1929	46	2	5	1	0	0	1	0	0	0	2	0	4	1	0	0	1	0	0	2
otu0054	0	0	0	0	0	0	0	0	1	0	0	0	0	1	0	1	0	11	0	1	2	15	1	0	0	0	2	0	0	0	0	1	2	0	0	0	1	0	0	0	2	4	0	0	0	0	0	1	0
otu0055	0	0	0	0	1	0	435	260	2440	178	0	1	0	2	7290	7490	8858	8150	10980	10434	1	0	0	5	1162	710	278	608	3109	1005	2	2	1	1	5	2	3	4	0	1	2	1	1	2	1	1	2	0	1
otu0056	0	368	0	130	0	0	0	39	0	489	0	48	0	7	0	21	6	208	10	0	7	1153	0	268	0	0	0	1	0	0	2	27	5	101	54	0	0	0	3	25	6	0	4	3	0	0	3	12	15
otu0057	0	544	2	63	0	17	7	71	0	157	0	16	1	10	7	36	248	101	13	1	9	1506	0	317	0	0	0	0	0	0	0	15	7	78	29	11	6	93	0	0	16	0	0	0	1	0	3	13	30
otu0059	0	0	0	1	0	0	0	0	0	0	2413	602	1051	87	33	116	50	379	238	1315	1	0	1	0	2000	2040	956	782	4204	664	0	15	0	0	0	0	0	0	0	0	0	0	2	1	0	0	0	0	0
otu0060	0	0	0	0	0	0	38	28	3	8	0	0	0	0	0	4	0	0	0	0	0	0	3	0	31	3	0	3	32	28	0	0	0	0	0	0	0	29	0	4	0	2513	585	1	4	4	0	0	0
otu0062	0	378	0	62	0	0	9	48	0	501	0	28	0	0	0	72	146	141	68	0	19	862	0	650	0	0	0	2	0	25	4	51	11	144	293	44	0	56	1	310	22	2	13	87	3	0	8	26	67
otu0063	0	324	0	72	0	0	0	74	2	344	0	20	0	7	3	46	26	232	6	0	5	824	0	210	0	0	0	2	0	0	7	24	1	79	16	6	0	18	0	0	4	0	0	0	0	0	4	0	0
otu0064	1871	16	4	117	60	0	0	0	0	0	1431	198	916	608	381	17	1	9	24	1	1	0	1	5	724	1221	2686	789	850	153	1028	491	127	103	54	72	342	415	547	241	337	2	8	1	0	0	2244	2391	2
otu0065	48	0	6	0	0	0	105	0	33	0	3	0	8	0	178	0	1947	0	0	0	1	0	22	0	0	0	0	0	0	0	0	0	0	0	0	0	0	0	0	0	0	0	0	0	0	0	0	0	0
otu0066	14	5	1115	1350	22	0	0	0	0	0	0	24	0	0	4	0	0	0	19	0	0	4	0	0	0	0	0	0	0	2	28	1	0	1	228	1	3	0	0	0	2	25	294	8	0	0	0	0	1
otu0068	0	205	0	41	0	0	0	42	0	363	0	27	0	4	0	7	0	123	2	0	10	567	0	229	0	0	0	5	0	0	0	27	2	56	0	1	0	0	0	1	0	0	0	2	0	0	0	0	0
otu0070	0	25	0	13	0	0	2	2	0	0	0	2	0	0	23	48	74	35	32	6	0	51	0	392	0	0	0	0	0	147	1	2	0	48	278	71	4	114	6	208	47	0	0	0	0	0	0	0	0
otu0071	0	236	0	64	0	0	0	28	0	450	0	5	1	3	0	13	0	105	7	0	1	620	0	166	0	0	0	2	0	0	0	5	5	39	0	0	1	0	0	0	0	0	0	0	0	1	0	0	0
otu0072	1	159	1	62	0	0	2	60	0	103	0	18	0	3	0	24	23	134	0	0	5	638	0	197	0	0	0	2	0	12	3	32	5	27	21	9	1	7	0	58	2	0	0	0	0	0	0	10	32
otu0073	0	247	0	38	0	0	0	28	0	187	0	28	0	1	0	51	0	142	12	0	4	344	0	193	0	0	0	3	0	16	4	14	3	55	94	11	0	4	0	44	3	0	0	1	0	0	0	0	0
otu0080	0	204	0	23	0	0	0	42	0	119	0	12	0	7	0	0	0	99	0	0	0	677	0	84	0	0	0	2	0	0	4	20	3	34	0	0	0	0	0	0	0	0	0	0	0	0	0	0	0
otu0081	2	132	0	40	0	0	0	16	0	142	0	8	0	0	0	0	25	90	0	0	4	650	0	189	0	0	0	0	0	0	0	11	0	29	0	0	0	0	0	0	0	1	0	0	0	0	0	0	0
otu0082	146	126	224	248	14	0	46	0	0	8	1	2	0	0	72	1	615	0	0	0	0	1	1	10	2	0	0	0	0	15	0	0	0	0	0	0	0	18	0	20	3	0	0	0	0	0	0	0	6
otu0083	0	284	0	55	0	0	0	46	0	188	0	10	0	2	0	0	0	56	0	0	2	398	0	192	0	0	0	0	0	0	0	9	6	45	0	5	0	0	0	15	0	0	0	0	0	0	0	0	0
otu0085	0	8	0	12	0	0	2	1	0	28	0	4	0	0	0	14	0	33	9	0	2	33	1	119	0	0	0	0	0	17	0	11	0	3	29	14	0	10	0	88	8	0	4	17	0	0	7	33	31
otu0087	0	181	0	31	0	0	0	27	0	194	0	17	0	1	0	0	0	181	0	0	4	626	0	45	0	0	0	0	0	0	0	3	3	24	0	0	0	0	0	0	0	0	0	0	0	0	0	0	0
otu0088	0	0	0	0	1	0	0	0	0	0	2069	1961	835	419	630	583	6	65	903	2	1	0	1	0	2902	1943	1621	1094	203	92	0	5	1	1	0	0	200	180	29	6	0	181	38	1544	203	402	1820	3349	64
otu0089	7	176	0	18	0	0	4	21	0	312	0	9	0	1	8	10	40	149	0	0	3	408	0	100	0	0	0	2	0	0	11	10	5	43	0	0	0	0	0	0	0	0	0	0	0	0	0	0	0
otu0090	0	220	0	35	0	0	1	49	0	44	0	3	0	11	0	8	11	49	0	0	10	436	0	157	0	0	0	3	0	0	2	4	3	35	0	0	0	0	0	0	1	0	0	5	0	0	0	0	0
otu0092	5	134	0	27	0	0	18	14	1	184	0	4	0	2	13	4	249	43	25	0	1	195	0	213	0	0	0	0	0	54	0	25	1	47	53	20	0	17	0	48	7	0	5	18	2	0	9	31	54
otu0094	0	211	0	39	0	0	0	36	0	170	0	20	0	1	0	3	30	47	0	0	1	439	0	118	0	0	0	0	0	0	1	12	3	24	0	0	0	0	0	0	0	0	0	0	0	0	0	5	0
otu0095	2	0	1	0	2	1	1	0	1	0	0	1	1	0	893	68	2	0	23	4	2	0	1	1	3	1	1	1	1	0	0	2	0	0	0	0	1	0	0	0	1	0	0	2	3	1	0	2	0
otu0096	0	190	5	43	0	0	5	29	0	94	0	9	0	1	2	2	68	74	6	0	1	302	0	149	0	0	0	2	0	0	4	26	1	15	47	0	0	3	0	0	1	0	0	0	0	0	0	1	1
otu0098	0	36	2	12	0	0	8	6	0	41	0	9	0	1	0	22	16	48	33	1	0	27	0	245	0	0	0	0	0	0	1	2	0	43	169	14	0	15	1	33	1	0	10	13	0	0	11	25	29
otu0099	1	122	0	15	0	0	0	18	0	169	0	0	0	1	0	0	0	58	0	0	6	547	0	121	0	0	0	0	0	0	1	9	0	34	0	0	0	0	0	0	0	0	0	0	0	0	0	0	0
otu0101	28	104	7	11	0	0	69	15	14	41	2	2	2	6	90	3	1280	32	0	0	0	391	5	96	0	0	2	0	0	0	3	18	0	21	0	0	0	0	0	0	0	0	0	0	0	0	0	0	0
otu0102	1	0	0	0	0	0	0	0	0	0	946	120	1334	1267	1	0	0	0	0	0	1	0	1	0	126	1302	1139	354	1730	47	0	2	1	0	0	0	0	1	0	1	0	0	0	0	0	0	0	0	0
otu0107	0	51	0	13	0	0	0	27	0	222	0	3	0	3	0	7	0	99	1	0	3	464	0	111	0	0	0	0	0	0	2	9	0	34	0	3	0	0	0	0	0	0	1	0	0	0	0	5	0
otu0109	0	0	0	0	0	0	0	0	0	0	0	0	0	0	0	0	6	0	0	0	0	0	0	0	0	0	0	0	0	0	159	4	0	0	656	0	1	0	0	0	0	0	1	0	0	0	5	19	0
otu0110	0	99	0	21	0	0	0	9	1	80	0	5	0	0	1	13	2	36	15	3	0	128	3	173	0	0	0	1	0	73	0	4	0	30	24	3	0	17	0	33	21	0	0	0	0	0	0	0	9
otu0116	0	19	1	5	0	58	15	0	3	27	0	0	1	1	0	0	0	0	2	0	0	14	0	33	1	0	0	0	0	27	0	0	0	4	7	0	0	10	0	70	4	0	10	76	14	0	12	20	94
otu0119	0	100	0	4	0	0	0	4	0	31	0	11	0	0	0	0	0	55	0	0	0	255	0	85	0	0	0	0	0	0	0	12	3	4	0	0	0	0	0	0	0	0	0	0	0	0	0	0	0
otu0120	0	0	0	0	0	0	1	0	2	0	0	0	1	0	1	0	0	0	0	0	0	0	0	0	0	0	0	0	0	0	0	0	0	0	0	0	0	0	0	0	0	38	4	27	40	938	0	0	0
otu0123	0	226	1	52	0	0	0	57	0	69	0	13	0	3	1	3	7	50	0	0	6	321	0	174	0	0	0	0	0	0	0	26	1	5	1	0	0	0	0	0	0	0	0	0	0	0	0	0	0
otu0126	0	62	0	13	0	0	0	2	5	125	0	1	0	6	2	0	2	79	0	0	6	185	0	130	0	0	0	3	0	1	6	13	0	20	6	0	0	2	0	36	1	0	0	0	0	0	0	0	0
otu0127	0	122	0	14	0	0	0	16	0	158	0	4	0	5	0	2	0	49	0	0	2	316	0	67	0	0	0	1	0	0	0	16	7	23	0	0	0	0	0	11	0	0	0	0	0	0	0	0	0
otu0128	20	0	0	0	1	0	4	3	5	0	0	0	1	1	269	443	4	71	401	185	25	0	46	46	245	60	6	41	323	275	2	0	1	0	1	1	0	0	0	0	0	2	0	0	1	1	315	236	12668
otu0129	0	131	0	3	0	0	0	1	0	197	0	3	0	0	0	12	0	43	0	0	2	106	0	68	0	0	0	0	0	0	5	0	0	20	0	0	0	0	0	0	0	0	0	0	0	0	0	0	0
otu0131	0	0	0	0	0	1	3585	2794	13	597	0	0	0	0	0	0	1	1	0	0	0	0	0	0	2	0	5	4	10	5	0	0	0	0	0	2	0	1	0	0	0	240	751	519	251	208	1	0	0
otu0134	0	18	0	1	0	0	0	29	0	51	0	17	0	3	0	3	0	64	0	0	0	158	0	129	0	0	0	3	0	0	0	0	0	17	0	0	0	0	0	0	0	0	0	0	0	0	0	0	0
otu0137	308	47	0	0	0	1	0	1	0	0	6	0	11	3	211	585	188	5171	1502	1142	2	101	31	143	5883	13425	5386	6007	18564	1547	0	25	0	0	18	1	1	0	0	0	0	1	0	1	1	0	5	3	1
otu0139	0	216	0	39	0	0	0	43	0	193	0	14	0	5	0	25	13	82	9	0	13	421	0	140	0	0	0	0	0	15	3	10	3	40	0	1	0	0	0	31	1	0	0	0	0	0	0	4	0
otu0140	0	256	0	45	1	26	0	27	0	252	0	14	0	1	0	49	16	175	28	0	7	455	0	251	0	0	0	0	0	75	7	9	3	74	72	3	4	45	0	79	7	0	2	0	0	1	0	3	3
otu0141	0	16	0	10	0	0	0	5	0	0	0	0	0	0	0	34	0	75	12	0	0	8	0	155	0	0	0	0	0	0	1	3	0	3	65	8	1	20	0	18	7	0	0	0	0	0	0	0	0
otu0142	0	70	0	7	0	0	0	5	0	102	0	15	0	0	0	10	0	19	0	0	0	141	0	61	0	0	0	0	0	0	0	7	3	27	0	0	0	0	0	0	0	0	0	0	0	0	0	0	0
otu0147	0	69	0	22	0	0	0	11	0	69	0	0	0	1	2	0	0	44	11	0	5	177	0	35	0	0	0	0	0	0	0	8	0	16	25	1	0	0	0	36	4	0	0	0	0	0	0	0	0
otu0150	0	34	0	8	0	0	0	16	0	35	0	0	0	0	0	0	0	0	0	0	6	232	0	26	0	0	0	0	0	0	2	12	3	24	0	0	0	0	0	0	0	0	0	0	0	0	0	0	5
otu0151	206	6	220	370	7173	51	199	93	895	17	0	0	0	0	1613	1756	1222	2361	2512	7246	0	0	0	0	0	0	0	0	0	0	0	0	0	0	0	0	0	0	0	0	0	1	0	20	0	66	0	0	0
otu0153	0	0	0	0	0	0	0	0	0	0	0	0	0	0	0	0	4	0	0	0	0	0	0	0	0	0	0	0	1	19	0	0	0	0	7	0	0	14	0	0	0	21	3	0	0	0	3	0	0
otu0155	0	61	0	0	0	0	0	3	0	37	0	1	0	0	0	0	0	30	0	0	0	146	0	76	0	0	0	0	0	0	1	2	0	1	0	0	0	0	0	0	0	0	0	0	0	0	0	0	0
otu0161	0	0	0	0	0	0	0	0	0	0	0	0	1	0	0	0	0	0	0	0	0	0	0	0	265	529	703	321	52	0	2	4	0	1	0	0	0	0	0	0	0	0	0	0	1	0	0	0	0
otu0163	0	45	0	7	0	0	0	8	0	47	0	0	0	2	0	5	0	38	20	0	1	84	0	54	0	0	0	0	0	0	2	0	1	6	8	0	1	0	1	51	7	0	0	0	0	0	0	0	0
otu0164	0	52	0	12	0	0	0	17	0	59	0	0	0	0	0	10	0	26	4	0	0	75	0	25	0	0	0	0	0	24	0	1	0	0	0	0	0	0	0	0	0	0	0	0	0	0	0	0	0
otu0166	0	0	0	17	0	0	0	4	0	51	0	6	0	1	0	0	4	35	0	0	2	202	0	19	0	0	0	0	0	0	4	1	3	6	0	0	0	0	0	0	0	0	0	0	0	0	0	0	0
otu0167	0	19	0	11	0	0	0	4	0	30	0	9	0	0	0	18	0	24	0	0	0	76	0	16	0	0	0	0	0	0	1	0	0	21	65	0	0	0	0	14	0	0	0	0	0	0	0	0	0
otu0168	0	0	0	0	1	0	1	0	0	0	1	0	0	0	0	1	0	1	0	1	1	0	1	9	3130	3112	815	664	7305	1549	0	2	1	0	1	1	1	0	1	2	3	0	0	1	0	0	0	0	0
otu0169	0	69	0	6	0	0	0	4	0	15	0	0	0	3	0	0	0	35	0	0	2	108	0	45	0	0	0	0	0	0	0	0	0	4	0	0	0	0	0	0	0	0	1	0	0	0	0	0	0
otu0171	0	6	0	5	0	0	0	6	0	3	0	6	0	0	0	2	0	0	12	0	0	0	0	105	0	0	0	0	0	7	0	0	0	10	0	0	0	11	0	146	3	0	0	0	0	0	0	3	7
otu0172	0	15	0	0	0	0	0	3	0	18	0	0	0	0	0	2	0	31	0	0	0	206	0	45	0	0	0	3	0	0	0	1	0	15	0	0	0	0	0	0	0	0	0	0	0	0	5	0	0
otu0175	0	72	0	12	0	0	0	3	0	51	0	4	0	0	0	4	7	5	14	0	0	126	0	32	0	0	0	0	0	0	0	5	0	7	1	1	0	0	0	0	0	0	0	0	0	0	0	0	3
otu0176	0	0	0	0	0	0	0	0	0	0	0	0	0	1	0	1	0	0	1	0	0	0	0	0	0	0	0	0	0	0	0	2	1	0	0	1	0	0	0	0	1	2753	674	7429	592	14721	0	0	1
otu0177	0	61	0	12	0	0	0	10	0	44	0	0	0	1	1	0	0	16	0	0	0	118	0	0	0	0	0	0	0	0	0	0	0	10	0	0	0	0	0	0	0	0	0	0	0	0	0	0	0
otu0180	0	31	0	0	0	0	0	4	0	0	0	0	0	6	0	0	0	11	0	0	0	240	0	24	0	0	0	1	0	0	0	0	0	7	0	0	0	0	0	0	0	0	0	0	0	0	0	0	0
otu0181	0	39	0	13	0	0	0	24	0	0	0	1	0	4	0	7	0	23	0	0	0	136	0	23	0	0	0	0	0	0	4	2	0	0	0	0	0	0	0	0	0	0	0	0	0	0	0	0	1
otu0182	214	4	3	8	85	176	208	1648	2	2	0	0	1	0	11	12	7	0	8	1	1350	600	198	88	2	0	2	4	20	258	79	25	51	203	20	3091	145	57	87	38	110	303	601	28	22	177	252	18	1139
otu0184	0	13	0	0	0	0	0	11	0	21	0	2	0	0	0	6	0	35	0	0	0	124	0	59	0	0	0	0	0	0	0	0	0	5	0	0	0	0	0	0	0	0	0	0	0	0	0	0	0
otu0185	0	97	0	8	0	0	0	2	0	63	0	0	0	9	0	5	31	42	2	0	0	237	0	104	0	0	0	0	0	0	0	9	0	21	0	0	0	4	0	0	0	0	0	0	0	0	0	0	0
otu0187	410	24	376	98	152	15	67	124	6	10	2	3	4	0	5	10	0	12	37	22	1396	64	1	0	16	5	6	19	10	0	198	204	196	60	78	4	288	211	90	1	129	0	0	261	69	6	54	101	0
otu0188	0	0	0	0	0	0	0	0	0	0	90	23	47	15	0	0	0	0	0	0	0	0	0	0	504	402	814	82	251	2	0	0	0	0	0	0	0	2	2	0	0	0	0	0	0	0	0	0	0
otu0190	0	0	0	3	0	0	0	8	0	63	0	0	0	0	0	15	0	0	0	0	0	87	0	38	0	0	0	0	0	0	0	3	0	2	0	0	0	0	0	0	0	0	0	0	0	0	0	0	0
otu0192	0	0	0	0	0	0	0	0	0	0	2	0	0	0	1	1	23	0	0	0	0	0	3	0	0	0	0	0	0	0	0	0	0	1	0	2	0	3	0	0	2	0	2	1	0	0	0	2	12
otu0194	0	0	0	0	0	0	0	0	0	0	0	0	0	0	0	0	0	0	0	0	0	0	0	0	26	60	39	13	0	0	136	33	177	635	54	169	0	0	0	0	0	0	0	1	0	0	0	0	0
otu0198	0	0	0	0	0	0	0	0	0	0	157	3	79	10	0	0	0	0	0	0	0	0	0	0	0	5	2	0	8	0	0	0	0	0	0	0	0	0	0	0	0	0	0	0	0	0	0	0	0
otu0199	0	8	0	16	0	0	0	26	0	61	0	0	0	0	0	0	0	11	0	0	7	116	0	31	0	0	0	0	0	0	0	12	1	0	0	0	0	0	0	0	0	0	0	0	0	0	0	0	7
otu0200	0	19	0	10	0	0	0	10	0	48	0	16	0	0	0	0	0	28	2	0	0	53	0	14	0	0	0	0	0	8	3	1	0	17	1	0	0	0	0	0	0	0	0	0	0	0	0	1	2
otu0202	0	0	0	0	0	0	0	0	0	0	0	0	0	0	0	16	0	0	23	0	0	0	0	50	0	0	0	0	0	0	0	0	0	2	105	4	0	0	0	0	6	0	0	0	0	0	0	0	0
otu0203	0	0	0	0	0	0	0	0	0	0	2	0	3	0	0	1	0	0	0	0	0	0	0	2	0	0	1	0	2	0	20	0	0	2	67	2	0	0	0	0	0	0	0	0	0	0	0	0	0
otu0205	1	0	0	0	0	35	4	1	0	12	0	0	1	1	1	29	17	0	0	0	1	1	0	147	0	1	0	2	0	44	0	1	0	18	0	14	2	0	1	8	14	0	0	1	1	0	0	0	0
otu0206	0	27	0	7	0	0	0	0	0	98	0	3	0	0	0	0	0	2	0	0	1	32	0	17	0	0	0	0	0	0	0	0	2	1	0	0	0	0	0	0	0	0	0	0	0	0	0	0	0
otu0211	4	53	6	15	200	0	0	0	0	0	0	0	0	0	0	0	0	0	0	0	0	0	0	0	0	0	0	0	0	0	0	0	0	0	0	0	1	7	0	0	3	0	0	0	0	4	0	0	0
otu0213	0	29	0	4	0	0	0	1	0	29	0	0	0	0	0	0	0	19	0	0	0	24	0	40	0	0	0	0	0	0	0	3	0	3	0	0	0	0	0	0	0	0	0	0	0	0	0	0	0
otu0214	0	17	0	2	0	0	0	3	0	0	0	0	0	1	0	0	32	25	0	0	0	53	0	48	0	0	0	2	0	0	2	0	0	4	24	2	0	5	0	26	8	0	0	0	0	0	0	0	0
otu0216	0	0	0	0	0	0	0	0	0	0	116	29	35	12	0	0	0	0	0	0	0	0	0	0	0	0	0	0	0	0	0	0	0	0	0	0	19	11	117	0	0	0	0	0	0	0	0	0	0
otu0218	0	0	0	0	0	0	0	0	0	0	0	0	0	0	0	3	0	0	0	0	0	2	0	39	0	0	0	0	0	0	0	0	0	3	95	0	0	0	0	32	0	0	0	0	0	0	0	0	0
otu0223	0	50	0	9	0	0	0	1	0	0	0	3	0	0	0	0	0	0	0	0	2	39	0	29	0	0	0	0	0	0	0	3	0	0	0	0	0	0	0	0	0	0	0	0	0	0	0	0	0
otu0224	0	44	0	2	0	0	0	1	0	13	0	0	0	0	0	0	0	4	0	0	2	20	0	20	0	0	0	0	0	0	0	0	0	8	0	2	0	0	0	0	0	0	0	0	0	0	0	0	0
otu0226	0	0	0	0	0	16	5	0	0	0	0	10	0	0	0	0	20	0	0	0	0	37	0	30	0	0	0	0	0	0	0	0	0	0	0	0	0	0	0	0	0	0	0	1	0	0	0	0	0
otu0232	0	65	0	3	0	0	0	5	0	29	3	1	0	0	0	10	0	6	0	0	0	22	0	8	0	0	0	0	0	0	0	2	0	4	0	0	0	6	0	0	0	0	0	0	0	0	0	0	0
otu0234	0	23	0	5	0	0	0	3	0	0	0	0	0	0	0	5	0	31	0	0	0	45	0	16	0	0	0	0	0	0	0	1	0	0	0	0	0	0	0	0	0	0	0	0	0	0	0	0	0
otu0235	0	0	0	0	0	7	4	0	0	0	0	0	4	2	0	0	0	0	0	0	0	0	0	21	0	0	0	0	0	0	0	0	0	0	0	0	0	50	0	11	25	0	0	0	0	0	0	0	2
otu0238	0	26	0	7	0	0	0	0	0	1	0	0	0	0	0	0	0	0	0	0	1	91	0	11	0	0	0	0	0	0	0	7	0	7	0	0	0	0	0	0	0	0	0	0	0	0	0	0	0
otu0243	0	0	0	8	0	0	0	16	0	0	0	0	0	0	0	15	0	0	0	0	0	43	0	40	0	0	0	0	0	0	0	0	0	5	0	0	0	0	0	0	0	0	0	0	0	0	0	0	0
otu0248	0	3	0	0	0	0	0	2	0	23	0	1	0	0	0	0	0	35	0	0	2	82	0	47	0	0	0	0	0	0	0	3	1	1	0	0	0	0	0	0	0	0	0	0	0	0	0	0	0
otu0249	0	0	0	0	0	0	0	0	0	0	3	4	0	0	6	0	0	1	2	0	0	0	0	0	277	80	164	21	20	9	60	101	135	62	16	8	0	0	0	0	0	0	0	0	0	0	0	0	0
otu0252	4	0	1	0	0	0	3	1	7	0	1	0	12	20	342	521	25	490	512	600	3	0	15	5	233	119	45	51	363	13	0	0	1	0	0	0	0	0	0	0	1	74	14	0	0	2	67	8	3376
otu0255	0	7	0	2	0	0	3	0	0	7	0	0	0	0	0	3	7	6	0	0	0	14	0	18	0	0	0	0	0	0	0	1	0	0	0	0	0	0	0	0	0	0	0	10	0	0	0	7	4
otu0256	0	0	1	0	0	0	0	0	0	2	0	1	0	0	0	0	0	0	0	3	0	1	2	0	0	0	0	0	0	0	1	0	0	2	0	3	0	0	1	3	0	1	0	7	1	0	1	0	2
otu0262	0	0	0	0	0	0	8	24	0	0	0	0	0	0	3	442	100	84	869	914	0	0	0	0	0	0	0	0	0	0	0	0	0	0	0	0	0	0	0	0	0	0	0	0	0	0	0	0	0
otu0266	0	17	0	10	0	0	0	0	0	49	0	0	0	0	0	0	0	0	0	0	0	66	0	0	0	0	0	0	0	0	0	7	0	4	0	0	0	4	0	0	0	0	0	0	0	0	0	0	0
otu0267	0	7	0	3	0	0	0	0	0	0	0	0	0	0	0	0	9	24	0	0	2	46	0	0	0	0	0	0	0	0	0	0	0	0	0	0	0	0	0	0	0	0	0	0	0	0	0	0	0
otu0268	0	12	0	1	0	0	0	6	0	7	0	2	0	0	0	0	0	12	0	0	0	46	1	11	0	0	0	0	0	0	0	0	0	7	11	0	0	1	0	0	0	0	0	0	0	0	0	0	0
otu0270	0	0	0	4	0	1	0	0	0	14	0	0	0	0	0	6	7	0	0	0	0	0	0	0	0	0	0	0	0	0	0	0	0	0	66	0	0	0	0	0	4	0	0	0	1	0	0	0	0
otu0280	0	31	0	5	0	0	0	0	0	31	0	0	0	0	0	0	0	11	0	0	0	12	0	6	0	0	0	0	0	0	0	0	0	0	0	0	0	0	0	0	0	0	0	0	0	0	0	0	0
otu0281	0	0	0	0	0	0	0	0	0	14	0	0	0	0	0	3	0	0	0	0	0	20	0	1	0	0	0	0	0	8	0	4	0	1	0	0	0	4	0	2	0	0	4	0	0	0	0	0	0
otu0282	0	15	0	9	0	0	0	0	0	0	0	1	0	0	0	0	0	3	0	0	0	46	0	9	0	0	0	0	0	0	0	7	0	7	0	3	0	0	0	0	0	0	0	0	0	0	0	0	0
otu0288	0	0	0	0	0	0	0	0	0	0	0	0	0	0	0	0	0	0	0	0	0	0	0	0	0	2	135	3	0	0	0	0	0	0	0	0	83	9	0	0	0	13	0	0	0	0	0	0	0
otu0296	0	0	0	0	0	0	0	0	0	0	916	128	86	24	0	4	0	12	1	24	0	0	0	0	105	47	11	190	62	5	0	0	0	0	0	0	0	0	0	0	0	0	0	0	0	0	0	0	0
otu0299	0	3	0	13	0	0	0	5	0	3	0	6	0	3	0	1	0	3	0	0	0	50	0	14	0	0	0	0	0	0	2	5	7	5	0	0	0	1	0	3	0	0	0	0	0	0	0	0	0
otu0310	0	0	0	0	0	0	0	0	0	0	0	0	0	0	0	0	0	0	0	0	0	0	0	0	12	6	18	6	18	12	0	0	0	0	0	0	0	0	0	0	0	0	0	0	0	0	0	0	0
otu0312	0	762	0	143	0	0	0	173	0	741	0	52	0	4	0	41	0	216	4	0	27	1566	0	737	0	1	0	4	0	0	5	57	10	153	30	5	0	7	0	15	1	0	0	0	0	0	0	0	0
otu0317	0	4	0	2	0	0	0	0	0	5	0	0	0	0	0	0	0	24	0	0	0	30	0	8	0	0	0	0	0	0	1	0	0	2	0	0	0	0	0	0	0	0	0	0	0	0	0	0	0
otu0318	0	0	0	0	0	0	0	0	0	0	0	0	0	0	0	0	1	7	0	0	0	6	0	2	0	0	0	0	0	0	0	0	0	0	0	0	0	0	0	0	3	0	0	0	0	0	0	0	3
otu0322	0	0	0	0	1	0	7	3	6	1	0	0	99	49	9	10	0	4	11	22	0	0	0	0	0	0	0	0	0	0	0	0	0	0	0	0	0	0	0	0	0	3	4	0	4	14	257	44	5809
otu0332	7	115	0	31	0	8	61	25	3	72	3	14	2	2	18	12	452	41	0	0	6	343	15	143	0	0	0	0	0	0	1	9	1	36	0	3	0	16	0	0	6	0	0	6	0	0	1	0	0
otu0342	64	0	52	27	19	0	111	47	6	3	41	3	17	4	6	0	0	0	0	0	0	0	0	0	0	3	0	0	0	0	212	111	9	2	0	0	0	0	0	0	0	31	36	4	0	0	283	350	0
otu0344	0	0	0	0	0	0	0	0	0	0	3	0	3	0	3	0	2	5	1	19	0	0	0	0	72	73	32	8	92	0	4	9	41	9	0	2	0	0	0	0	0	0	0	0	0	0	0	0	0
otu0346	0	19	0	0	0	0	0	2	0	6	0	2	0	0	0	0	0	0	0	0	0	3	0	16	0	0	0	0	0	0	0	0	0	2	0	0	0	0	0	0	0	0	0	0	0	0	0	0	0
otu0348	66	0	0	1	2	4	9	13	1	0	0	0	0	0	501	441	3	33	438	74	475	13	1131	465	10	2	0	12	5	4	82	24	140	59	24	269	114	115	139	35	302	0	0	0	0	0	10	17	22
otu0359	2	0	0	0	2	0	1	0	1	0	0	5	1	1	2	1	0	1	1	0	1	1	1	7	4	1	0	5	3	0	1	4	3	4	0	1	0	0	0	0	1	2	2	2	0	1	0	0	5
otu0370	0	2	0	9	0	0	0	6	0	0	0	0	0	4	0	0	0	0	0	0	0	0	0	46	0	0	0	0	0	0	0	0	2	2	0	0	0	0	0	0	0	0	0	0	0	0	0	0	0
otu0374	11	0	0	0	0	0	0	0	0	0	0	0	0	0	7	1	0	0	6	0	10	0	25	7	0	0	0	0	0	0	8	2	12	9	1	20	6	4	7	5	12	0	0	12	24	11	0	0	2
otu0375	0	11	0	0	0	0	0	0	2	0	0	0	0	0	13	5	21	5	4	15	0	0	0	15	2	0	0	0	7	1	0	0	0	0	35	6	0	55	0	6	1	0	0	0	0	0	0	0	0
otu0394	0	86	0	12	0	0	0	3	0	0	0	0	0	0	0	0	0	0	0	0	0	36	0	56	0	0	0	0	0	0	0	5	2	18	0	0	0	0	0	0	0	0	0	0	0	0	0	0	0
otu0398	2	0	0	0	0	0	0	1	0	0	0	1	0	0	0	0	0	0	1	0	0	30	0	0	1	1	0	0	0	0	0	0	1	0	0	0	0	4	0	0	2	2	0	1	2	3	0	0	0
otu0407	0	0	0	0	0	0	0	0	0	0	40	10	14	12	0	0	0	0	0	0	2	0	0	0	0	0	0	0	0	0	1	0	0	4	0	0	4	4	110	0	0	0	0	0	0	0	0	0	0
otu0408	0	0	0	0	0	0	0	0	0	0	0	0	0	0	0	0	0	0	0	0	0	0	0	0	0	0	0	11	0	0	4	0	0	2	0	1	0	0	0	0	0	0	0	38	9	109	0	0	1
otu0415	0	196	0	34	0	0	2	32	0	105	0	2	0	5	0	11	5	78	5	0	4	275	0	102	0	0	0	2	0	0	1	17	0	23	0	2	0	3	0	1	0	0	0	0	0	0	0	0	0
otu0441	17	4	0	0	12	8	0	3	0	14	0	0	0	0	0	0	0	0	0	0	0	6	0	2	0	0	0	0	0	0	0	0	0	0	0	2	28	4	0	1	0	0	0	0	6	6	85	27	16
otu0452	11	0	0	0	0	0	0	0	0	0	62	7	36	14	79	10	0	4	5	3	0	0	0	0	60	45	180	35	52	2	56	37	31	27	0	19	30	10	60	12	36	0	0	0	0	0	127	155	0
otu0454	8	0	128	30	171	0	65	43	4	1	125	8	161	88	0	0	0	0	0	0	0	0	0	0	222	339	545	121	282	0	0	0	0	1	0	0	0	0	0	0	0	29	4	40	8	141	0	0	0
otu0458	7	0	11	4	9	1	1	2	2	2	10	3	5	8	0	0	0	0	0	0	7	0	2	11	0	0	0	0	0	0	9	5	5	10	10	10	12	4	8	3	2	0	0	0	0	0	1	0	4
otu0463	0	0	0	3	0	0	1	4	5	25	0	0	0	0	0	0	0	0	0	0	0	0	0	0	0	0	0	0	0	0	0	0	0	0	7	0	0	2	0	0	0	0	0	0	1	0	0	0	0
otu0470	0	22	0	0	0	0	0	6	0	17	0	3	0	0	0	22	0	11	11	0	0	36	3	42	0	0	0	0	0	0	0	3	0	2	0	0	0	3	0	18	0	0	0	0	0	0	0	0	0
otu0471	0	33	0	9	0	0	0	11	0	43	0	7	0	0	0	1	0	16	0	0	4	84	0	53	0	0	0	0	0	0	0	2	1	28	2	0	0	0	0	2	3	0	0	1	0	0	0	1	0
otu0473	18	1	0	0	11	0	0	0	0	0	0	0	0	0	77	16	0	0	5	0	1	0	2	0	0	0	0	0	0	0	240	128	553	311	1	204	60	6	7	1	1	0	0	1	8	23	1	0	0
otu0483	0	0	0	0	0	0	0	0	0	0	0	0	0	0	0	0	0	0	0	0	0	0	0	0	0	3	9	7	2	0	0	0	0	0	0	0	0	0	0	0	0	2	57	0	318	0	0	0	0
otu0487	0	11	0	4	0	0	0	1	0	1	0	0	0	0	0	0	0	4	0	0	0	0	0	9	0	0	0	1	0	0	0	2	0	8	0	0	0	0	0	0	0	0	0	0	0	0	0	0	0
otu0495	0	0	0	0	0	0	19	6	34	1	0	0	0	0	344	256	135	149	271	353	0	0	1	0	19	3	0	12	50	6	0	0	0	1	0	1	0	0	0	0	0	1	0	0	1	0	0	0	1
otu0500	0	16	0	0	0	0	0	0	0	0	0	3	0	0	0	0	2	4	0	0	0	36	0	0	0	0	0	0	0	0	0	0	1	2	0	0	0	0	0	0	0	0	0	0	0	0	0	0	0
otu0506	0	0	0	0	0	0	1	0	0	0	1	0	0	0	0	1	0	0	0	3	0	8	0	1	1	0	1	0	3	0	2	1	2	0	0	2	2	1	2	0	6	0	0	0	0	0	1	1	1
otu0507	0	0	0	0	0	0	15	11	55	2	0	0	0	0	136	105	69	91	136	177	0	0	0	0	70	28	18	33	172	10	0	0	0	0	2	1	0	0	0	0	1	0	0	0	0	0	0	0	0
otu0509	0	0	0	0	0	0	1	0	1	0	0	0	0	0	13	15	15	17	18	22	0	0	0	0	4	0	0	0	6	2	0	0	0	0	0	0	0	0	0	0	0	0	0	0	0	0	0	0	0
otu0516	2	20	0	3	0	0	5	10	0	23	0	4	2	0	7	4	104	19	0	0	2	110	0	80	0	0	0	0	0	0	0	12	0	23	32	1	1	50	0	0	23	0	6	0	0	0	6	3	25
otu0524	0	0	0	4	2	0	0	1	0	1	1	0	1	1	0	17	2	1	1	1	2	0	1	2	0	0	2	0	0	0	1	1	1	3	1	1	2	1	4	1	0	1	0	3	3	1	1	0	3
otu0527	0	0	0	0	1	0	0	0	0	0	1	0	0	0	0	2	0	1	0	2	2	0	1	0	2	0	1	2	1	0	2	0	0	0	1	6	2	2	0	0	1	4	1	2	1	1	2	2	0
otu0528	0	0	0	0	2	0	0	0	0	0	0	0	0	0	1	8	1	31	9	8	0	0	0	2	162	496	125	112	791	8	0	0	0	0	1	0	0	0	0	0	0	0	0	0	0	0	0	0	0
otu0532	0	0	0	0	0	0	0	0	0	0	41	57	8	0	0	0	0	0	0	0	0	0	0	0	3	2	2	7	6	0	0	0	0	0	0	0	0	0	0	0	0	0	0	0	0	0	0	0	0
otu0534	0	0	0	2	0	0	0	0	0	0	0	2	0	0	0	0	0	0	0	0	0	22	0	10	0	0	0	0	0	19	0	0	0	0	0	0	0	0	0	0	3	0	0	0	0	0	0	0	0
otu0536	0	0	0	0	0	0	0	0	0	0	0	0	0	0	146	28	0	2	11	0	0	0	0	1	0	0	0	0	0	0	369	151	983	526	17	250	0	0	0	0	0	0	0	0	0	0	0	0	0
otu0545	11	0	11	0	0	0	23	0	1	45	1	0	2	0	45	0	545	0	0	0	0	10	5	0	0	0	0	0	0	0	0	0	0	0	0	0	4	4	0	0	0	0	0	3	0	0	0	0	0
otu0555	0	126	0	35	0	0	0	56	0	205	0	7	0	0	0	10	0	107	0	0	4	482	0	257	0	0	0	3	0	0	1	21	3	51	0	0	0	0	0	0	0	0	0	0	0	0	0	0	0
otu0556	17	0	0	0	1	0	0	0	0	0	0	0	0	0	0	1	0	0	0	0	0	0	0	0	0	0	0	0	0	0	11	1	9	2	0	0	52	19	19	3	5	3	0	38	73	20	0	0	0
otu0564	2	0	1	0	0	0	0	0	0	0	0	0	0	0	1	0	1	0	0	0	0	3	0	0	0	0	0	0	0	0	2	0	0	1	0	1	0	2	1	0	3	1	4	0	0	0	2	0	0
otu0578	0	0	0	0	1	0	0	0	0	0	27	6	384	46	10	4	1	23	19	314	0	0	0	0	40	38	17	13	65	14	0	1	0	0	0	0	0	0	0	0	0	0	0	0	0	0	0	0	0
otu0582	81	9	500	177	95	19	420	163	56	30	32	8	18	7	0	0	0	0	0	0	0	0	0	0	0	0	0	0	0	0	141	75	8	1	3	0	0	0	0	1	0	34	95	0	0	0	56	46	0
otu0587	0	29	0	7	0	0	0	10	0	41	0	0	0	0	0	0	3	23	0	0	0	94	0	33	0	0	0	0	0	0	0	8	0	5	2	0	0	1	0	3	0	0	0	0	0	0	0	0	0
otu0588	0	66	0	22	0	0	0	14	0	40	0	1	0	1	0	2	0	48	0	0	0	218	0	48	0	0	0	2	0	0	3	12	1	22	0	0	0	0	0	0	0	0	0	0	0	0	0	0	0
otu0596	0	0	0	3	0	0	1	0	0	0	0	1	0	0	0	6	0	0	0	0	0	6	0	12	0	0	0	0	0	0	0	0	0	3	0	0	0	12	0	0	0	0	9	0	0	0	0	0	9
otu0606	13	3	541	139	1078	0	384	356	12	10	1	1	9	4	0	0	0	0	0	0	0	0	0	0	2	1	15	2	3	0	0	0	0	0	0	0	0	0	0	1	0	53	51	255	58	68	0	0	0
otu0629	7	0	3	0	0	0	10	0	2	3	0	0	1	0	27	0	116	0	0	0	0	15	3	3	0	0	0	0	0	0	0	0	0	0	0	0	2	33	0	0	6	0	2	1	0	0	3	1	5
otu0633	0	6	0	0	0	58	0	1	0	77	0	0	0	0	0	0	0	2	0	0	0	60	0	0	0	0	0	0	0	0	0	1	0	5	0	0	2	0	1	0	0	0	0	0	0	0	0	0	0
otu0636	0	0	0	0	0	0	0	0	0	0	11	3	18	6	1	3	1	27	5	65	0	0	0	0	147	35	69	14	12	9	0	0	0	0	0	0	0	0	0	0	0	0	0	0	0	0	0	0	0
otu0638	0	0	0	0	0	0	0	0	0	0	327	14	301	148	0	0	0	0	0	0	0	0	0	0	11	116	166	31	118	2	0	0	0	0	0	0	0	0	0	0	0	0	0	0	0	0	0	0	0
otu0639	18	0	7	10	7	0	16	1	9	0	0	3	1	0	4	0	0	0	5	2	4	2	0	0	4	7	0	0	9	0	5	2	4	0	0	0	22	6	7	0	13	0	0	0	0	0	4	0	0
otu0641	0	2	2	4	0	0	0	1	0	2	0	0	0	0	0	1	0	3	0	0	0	21	0	0	0	0	0	0	0	0	4	3	0	3	0	0	0	0	0	0	0	0	0	0	0	0	0	0	0
otu0645	0	0	0	0	0	16	0	0	0	32	0	0	0	0	2	0	6	0	0	0	0	0	0	1	0	1	0	1	1	22	0	0	0	0	0	1	1	0	0	0	0	0	1	0	1	0	0	0	8
otu0652	7	0	122	40	248	0	46	71	11	0	0	0	15	0	0	0	0	0	0	0	0	0	0	0	0	2	0	0	0	0	0	0	0	0	0	0	0	0	0	0	0	16	14	39	22	8	0	0	0
otu0674	0	0	0	0	0	0	0	0	0	0	9	4	2	0	0	0	0	2	4	3	0	0	0	0	6	14	6	3	24	1	0	0	0	0	0	0	0	0	0	0	0	0	0	0	0	0	0	0	0
otu0682	0	0	0	0	0	0	0	0	0	0	19	3	13	11	0	0	0	0	0	0	0	0	0	0	14	29	9	1	3	0	17	16	2	0	0	0	0	0	0	0	0	0	1	0	0	0	6	11	0
otu0683	0	0	0	0	0	0	0	0	0	0	0	0	0	0	12	118	36	11	195	477	0	0	0	0	0	0	0	0	0	0	0	0	0	0	0	0	0	0	0	0	0	0	0	0	0	0	0	0	0
otu0684	8	0	0	0	4	3	5	53	0	0	0	0	0	0	0	0	0	0	0	0	0	0	0	0	0	3	0	0	0	0	31	1	1	0	2	0	0	0	0	0	0	2	16	0	0	0	2	0	0
otu0693	1	0	0	4	59	16	43	187	1	0	0	1	0	0	0	1	0	0	7	0	280	43	0	0	3	0	1	0	3	14	4	0	7	28	0	391	2	1	0	0	0	227	308	21	13	382	87	30	116
otu0696	0	0	0	0	0	0	0	0	0	0	3	7	3	0	0	0	0	0	0	0	0	0	0	0	21	16	47	5	13	2	0	0	0	0	0	0	0	0	0	0	0	0	0	0	0	0	0	0	0
otu0704	0	0	0	0	0	0	0	0	0	0	0	0	0	0	2	0	0	0	0	1	0	1	0	0	0	0	0	0	0	0	0	0	0	0	0	0	0	0	0	0	0	86	60	3	27	19	15	2	190
otu0710	343	0	605	101	374	0	176	107	14	3	30	1	15	0	0	0	0	0	0	0	301	2	0	0	0	1	0	0	0	0	139	77	110	23	3	1	558	138	155	0	61	0	0	0	0	0	0	0	0
otu0713	0	2	0	1	0	0	0	0	0	1	0	0	0	0	0	0	0	2	0	0	0	14	0	17	0	0	0	0	0	0	0	0	0	2	0	0	0	0	0	4	0	0	0	0	0	0	0	0	0
otu0719	0	0	0	0	0	0	0	0	0	0	25	2	10	5	0	0	0	0	0	2	0	0	0	0	8	6	10	5	3	0	3	3	0	0	0	0	0	1	0	0	0	0	0	0	0	0	11	3	0
otu0721	0	1	2	0	1	0	1	0	0	0	1	0	0	0	2	1	0	0	7	0	0	0	0	0	0	0	2	1	0	0	1	0	1	1	1	0	0	1	0	1	0	3	1	9	1	0	0	0	1
otu0741	0	0	0	0	0	0	0	0	0	0	0	0	0	0	0	0	0	0	0	0	0	0	0	0	105	151	6	9	300	9	0	5	0	0	0	0	0	0	0	0	0	0	0	0	0	0	0	0	0
otu0747	0	12	0	0	0	0	0	3	0	10	0	0	0	0	0	0	5	12	0	0	0	56	0	17	0	0	0	0	0	0	0	2	3	5	7	0	0	9	0	11	0	0	0	0	0	0	0	4	0
otu0749	0	0	3	1	1	0	10	0	7	0	11	4	37	25	0	0	0	0	0	0	0	0	0	0	18	18	27	8	57	0	0	0	0	0	0	0	0	0	0	0	0	44	26	0	0	4	0	0	0
otu0750	0	1	0	2	0	0	0	6	0	0	0	0	0	0	0	4	0	0	0	0	0	22	0	10	0	0	0	0	0	0	0	0	0	2	0	1	0	0	0	0	0	0	0	0	0	0	0	0	5
otu0770	0	0	0	0	0	0	7	15	6	0	0	0	0	0	0	0	0	0	0	0	0	0	0	0	7	0	3	0	7	0	0	0	0	0	2	0	0	0	0	0	0	0	0	0	3	0	0	0	0
otu0773	39	2	394	145	586	0	206	130	35	21	40	2	65	34	0	0	0	0	0	0	0	0	0	0	17	26	17	7	57	1	0	0	1	0	0	0	0	0	0	0	0	424	299	1476	244	538	0	0	0
otu0778	0	1	0	0	0	0	1	1	0	9	0	0	0	0	0	6	0	0	4	0	0	12	0	12	0	0	0	0	0	0	0	2	1	2	3	1	0	0	0	2	0	0	0	0	0	0	0	0	0
otu0779	0	0	0	0	0	0	0	0	0	0	0	0	0	0	0	0	1	0	0	0	1	0	0	0	138	178	64	38	501	22	0	0	0	0	0	0	0	0	0	0	0	0	0	0	0	0	0	0	0
otu0780	0	0	0	0	0	0	0	0	0	0	33	6	32	26	0	0	0	2	0	0	0	0	0	0	27	44	42	23	38	0	40	17	13	10	0	12	17	10	41	2	18	0	0	0	0	0	14	27	0
otu0782	0	0	0	0	0	0	0	0	0	0	0	0	5	0	0	0	0	0	0	0	0	0	0	0	2	48	194	7	5	0	0	0	0	0	0	0	0	0	0	0	0	0	0	0	0	0	0	0	0
otu0784	10	0	24	5	19	0	1	0	0	0	0	0	2	0	0	0	0	0	0	0	0	0	0	0	5	0	1	0	0	0	0	2	0	0	0	0	0	2	0	0	0	18	9	0	0	0	0	0	0
otu0786	0	0	0	0	0	0	0	0	0	3	0	2	0	0	0	0	4	0	0	0	0	15	0	1	0	0	0	2	0	0	0	0	0	0	0	0	0	2	0	0	0	0	0	0	0	0	0	3	0
otu0789	0	0	0	1	2	1	3	4	0	0	0	0	1	0	114	139	0	12	162	11	137	9	240	175	0	0	0	0	0	3	0	1	0	0	0	0	0	0	0	0	0	0	0	0	0	0	32	20	18
otu0791	2	0	2	0	0	0	0	0	0	0	0	0	0	0	0	0	0	0	0	0	0	0	0	0	0	0	0	0	0	0	20	13	0	0	0	0	0	0	0	0	0	2	5	6	5	0	0	0	0
otu0792	9	3	0	0	0	0	0	0	0	0	0	0	0	0	4	36	16	210	54	41	0	6	0	2	17	27	12	19	77	0	0	1	0	0	0	0	0	0	0	0	0	0	0	0	0	0	0	0	0
otu0796	0	0	1	1	7	0	0	7	0	0	81	13	89	65	0	0	0	0	0	0	0	0	0	0	90	123	61	28	150	1	0	0	0	0	0	0	0	0	0	0	0	1	0	0	0	0	0	0	0
otu0800	0	0	0	0	0	0	0	0	0	0	0	0	0	0	0	3	0	1	5	0	0	0	0	0	4	0	0	0	5	9	0	0	0	0	0	0	0	0	0	0	0	0	0	0	0	0	20	12	677
otu0801	0	0	0	0	0	0	0	0	0	0	0	0	0	0	0	0	7	0	0	0	0	7	0	3	0	0	0	0	0	3	0	0	0	0	5	1	0	0	0	0	1	0	0	0	0	0	0	1	0
otu0802	0	0	0	0	0	0	0	0	0	11	0	0	0	0	3	0	0	0	0	0	0	0	0	0	0	0	0	0	0	0	1	9	0	7	0	4	0	3	0	25	0	0	0	0	0	0	0	0	0
otu0803	0	0	0	0	0	0	0	0	0	0	0	0	0	0	0	3	0	0	0	0	0	0	0	2	0	0	0	0	0	0	0	0	0	3	1	4	0	4	0	2	3	0	0	0	0	0	0	0	0
otu0804	0	78	0	20	0	0	0	16	0	75	0	7	0	6	0	10	0	62	25	0	4	341	0	42	0	0	0	0	0	120	2	8	0	28	66	3	0	9	0	0	16	0	0	0	0	0	0	0	4
otu0807	0	12	0	9	0	0	0	7	0	42	0	0	0	0	0	6	0	5	0	0	0	49	0	0	0	0	0	0	0	0	1	3	0	1	0	0	0	0	0	0	0	0	0	0	0	0	0	0	0
otu0812	0	0	0	0	0	0	0	0	2	0	0	0	0	0	5	1	0	0	0	10	0	0	0	0	12	12	3	5	61	0	0	0	0	0	0	0	0	0	0	0	0	0	0	0	0	0	0	0	0
otu0813	23	0	1	161	154	6	533	248	4	20	0	1	0	0	6761	6538	69	374	7532	321	8025	287	17755	10933	12	1	7	0	4	218	1	0	0	0	0	0	39	0	1	0	0	1	0	3	0	0	3476	1733	175
otu0817	1	2	8	6	3	2	28	13	4	6	0	1	0	0	0	0	0	0	0	0	0	0	0	0	0	0	0	0	0	0	2	1	1	1	1	0	0	0	0	0	0	0	4	4	0	0	8	19	0
otu0821	0	202	0	27	0	0	0	18	0	203	0	24	0	4	0	17	0	51	0	0	2	555	0	300	0	0	0	0	0	0	1	24	1	37	0	0	0	0	0	15	0	0	0	0	0	0	0	0	0
otu0842	1	3	11	7	1	3	54	15	3	8	0	0	0	0	0	0	0	0	0	0	0	0	0	0	0	0	0	0	0	0	3	2	0	0	0	0	0	0	0	0	0	1	3	0	0	0	2	0	0
otu0843	0	0	0	0	0	0	0	0	0	0	0	0	0	0	5	3	0	0	3	0	0	0	0	0	0	0	0	0	0	0	6	3	10	17	3	4	0	0	0	0	0	0	0	0	0	0	0	0	0
otu0861	0	35	0	12	0	0	0	2	0	38	0	0	0	0	0	0	0	36	0	0	0	72	0	22	0	0	0	0	0	0	1	7	0	8	0	0	0	0	0	0	0	0	0	0	0	0	0	0	0
otu0863	0	0	0	0	0	0	3	0	25	0	0	0	0	0	11	23	19	40	21	180	0	0	0	0	34	23	0	6	86	5	0	0	0	0	0	0	0	0	0	0	0	0	0	0	0	0	0	0	0
otu0865	0	0	0	0	2	0	2	1	0	0	0	0	0	0	226	248	0	11	299	8	227	8	537	446	0	0	0	1	0	12	0	0	0	0	0	0	0	0	0	0	0	0	0	0	0	0	9	2	23
otu0868	0	0	0	0	2	0	5	2	0	0	0	0	0	0	242	308	4	18	347	15	288	10	578	507	1	0	0	0	0	7	0	0	0	0	0	0	0	1	0	0	0	0	0	0	0	0	27	7	86
otu0870	0	6	0	3	0	0	0	0	0	2	0	0	0	0	0	0	0	5	0	0	0	25	0	9	0	0	0	0	0	0	0	1	0	0	0	0	0	0	0	0	0	0	0	0	0	0	0	0	0
otu0877	12	0	157	69	38	0	125	135	11	5	0	0	0	0	0	0	0	0	0	0	0	0	0	0	0	0	0	0	0	0	2	11	0	1	2	0	0	0	0	0	0	1	16	0	0	0	11	8	0
otu0887	0	0	0	0	0	0	0	0	0	0	0	0	0	0	0	0	0	0	0	0	0	0	0	0	3	0	0	12	0	0	0	0	0	2	0	0	0	2	0	3	0	1	0	31	13	354	0	0	0
otu0892	0	0	0	0	0	0	0	0	0	0	165	117	79	32	15	11	0	0	27	0	0	0	0	0	36	88	17	14	20	0	0	0	0	0	0	0	13	2	0	0	0	0	0	0	0	0	165	87	10
otu0893	17	0	0	0	0	0	1	0	0	0	0	0	0	0	0	0	0	0	0	0	66	4	0	0	0	0	1	0	0	0	4	4	5	0	0	0	17	18	3	0	14	0	0	21	69	2	0	0	0
otu0895	0	0	0	0	0	0	0	0	3	0	0	0	0	0	63	48	39	50	30	369	0	0	0	0	0	0	0	0	0	0	0	0	0	0	0	0	0	0	0	0	0	0	0	0	0	0	0	0	0
otu0898	0	0	0	0	0	0	0	0	0	0	9	1	8	0	0	0	3	0	0	2	0	0	0	0	12	10	6	3	28	0	0	0	0	0	0	0	0	0	0	0	0	0	0	0	0	0	0	0	0
otu0904	0	0	0	0	0	0	0	0	0	0	0	0	0	0	0	2	0	0	32	0	0	0	0	43	0	0	0	0	0	0	0	0	0	0	46	0	0	0	0	40	0	0	0	0	0	0	0	0	0
otu0911	0	0	0	0	0	0	0	0	0	0	0	0	0	0	5	15	3	0	4	0	0	0	0	0	0	0	0	0	0	12	1	0	0	0	0	1	0	0	0	0	0	0	0	0	0	0	129	173	7187
otu0912	1	0	179	41	52	0	119	141	15	2	7	0	8	6	0	0	0	0	0	0	0	0	0	0	8	13	7	1	14	0	0	0	0	0	0	0	0	0	0	0	0	7	13	0	0	0	0	0	0
otu0914	0	1	1	1	0	0	0	0	0	0	237	52	770	103	20	44	12	77	52	570	0	0	0	0	309	286	257	160	311	38	0	3	0	0	0	0	0	0	0	0	0	0	0	1	3	1	0	0	0
otu0916	3	0	0	0	0	0	0	0	0	0	0	0	0	0	5	2	0	0	0	0	0	0	0	0	0	0	0	3	1	0	20	5	8	5	0	0	7	14	21	4	22	0	0	0	0	0	9	0	0
otu0920	11	0	22	16	38	0	15	36	6	8	0	0	0	1	0	0	0	0	0	0	0	0	0	0	0	0	1	0	3	0	0	0	0	0	0	0	0	0	0	0	0	3	2	29	2	5	0	0	0
otu0923	0	0	0	0	0	0	0	1	13	2	0	0	0	0	84	100	89	96	148	58	0	0	0	0	17	4	1	4	23	7	0	0	1	0	0	0	0	0	0	0	0	0	0	0	0	0	0	0	0
otu0927	3	8	6	0	0	0	16	0	0	0	0	0	4	0	13	0	369	6	0	0	0	0	4	0	0	0	0	0	0	0	0	0	0	0	0	0	7	136	0	0	83	0	0	0	0	0	0	3	2
otu0928	5	0	0	0	0	0	8	0	0	1	0	0	0	0	4	0	19	2	1	0	0	2	0	2	0	0	0	0	0	1	0	0	0	0	0	0	0	18	0	0	8	0	0	0	0	0	0	2	1
otu0931	3	7	0	4	0	0	4	2	0	1	0	3	0	0	0	0	17	1	0	0	3	19	2	2	0	0	0	0	0	0	0	0	0	6	0	0	0	0	0	0	0	0	0	0	0	0	0	0	0
otu0933	96	0	0	0	10	0	2	15	0	0	0	0	0	0	0	0	0	0	0	0	167	3	112	33	0	0	0	0	0	0	71	40	123	82	8	259	114	93	125	36	182	0	0	0	0	0	0	0	0
otu0937	8	0	0	0	9	0	0	0	0	0	0	0	0	0	2	7	0	0	0	0	37	3	5	4	0	0	0	5	0	0	11	3	8	17	0	42	12	0	1	1	2	12	4	0	1	4	72	4	885
otu0943	0	0	0	5	0	0	0	6	0	0	0	0	0	0	203	277	2	18	426	15	195	14	359	332	0	0	0	0	0	9	0	0	0	0	0	0	0	0	0	0	0	0	0	0	0	0	22	7	22
otu0947	0	0	0	2	2	0	13	2	0	0	0	0	0	0	15	15	0	2	9	1	71	0	142	19	0	0	0	0	0	3	0	0	0	0	0	0	0	0	0	0	0	0	0	0	0	0	606	81	127
otu0952	0	0	0	0	0	0	0	0	0	0	0	0	0	0	0	0	0	0	0	0	0	0	0	0	1	4	5	0	0	0	5	0	6	51	1	25	0	0	0	0	0	0	0	0	0	0	0	0	0
otu0953	0	0	3	4	0	0	12	9	1	3	0	2	1	0	0	0	0	0	0	0	0	0	0	0	0	0	0	0	0	0	0	1	0	0	0	0	0	0	0	0	0	0	2	0	0	0	0	0	0
otu0955	0	0	0	0	0	0	17	9	14	0	0	0	0	0	46	16	1	9	24	20	0	0	0	0	14	16	10	0	63	0	0	0	0	0	0	0	0	0	0	0	0	0	0	0	0	0	0	0	0
otu0957	15	8	98	58	11	5	174	56	25	6	8	0	1	0	0	0	0	0	0	0	0	0	0	0	0	0	0	0	0	0	27	5	0	1	1	0	0	0	0	0	0	8	29	0	0	0	0	3	0
otu0968	0	1	17	8	0	0	41	24	2	2	0	0	0	0	0	0	0	0	0	0	0	0	0	0	0	0	0	0	0	0	2	1	0	0	0	0	0	0	0	0	0	0	1	0	0	0	0	0	0
otu0969	0	0	0	0	0	0	0	5	2	1	0	0	0	0	24	28	44	36	41	27	0	0	0	0	1	1	1	0	8	2	0	0	0	0	0	0	0	0	0	0	0	0	0	0	0	0	0	0	0
otu0982	1	0	40	12	64	0	33	8	0	0	14	0	3	0	0	0	0	0	0	0	0	0	0	0	41	7	105	8	35	0	0	5	0	0	0	0	24	2	1	0	0	26	31	41	2	50	0	0	0
otu0987	0	0	0	1	0	0	3	10	0	0	0	0	0	0	0	0	0	0	0	0	0	0	1	0	0	0	0	0	0	3	2	0	11	127	0	5505	0	0	0	0	0	2	0	0	0	0	0	0	0
otu0992	0	2	1	0	1	0	7	19	3	2	0	0	1	0	0	0	0	0	0	0	0	0	0	0	0	0	0	0	0	0	0	3	0	0	3	0	0	0	0	0	0	1	0	0	0	0	0	0	0
otu0995	0	0	0	0	0	0	0	0	0	0	18	2	17	0	1	2	2	6	4	68	0	0	0	0	44	14	6	8	26	0	0	0	0	0	0	0	0	0	0	0	0	0	0	0	0	0	0	0	0
otu1002	0	0	0	0	5	0	4	0	0	0	2	0	0	0	0	0	0	0	0	0	0	0	0	0	0	0	7	0	3	0	2	0	0	0	0	0	11	1	0	0	0	2	6	7	1	0	0	0	0
otu1004	1	0	0	0	0	9	0	0	2	0	0	2	0	0	2	1	6	1	6	1	0	0	0	19	0	1	0	0	0	0	7	1	0	1	18	5	0	4	4	52	1	0	0	2	1	0	0	0	0
otu1005	4	0	0	1	0	0	0	0	0	0	0	0	0	1	1	0	0	0	1	0	2	0	0	1	2	1	1	1	1	0	0	0	1	3	0	2	0	2	0	1	2	0	0	0	0	1	0	1	1
otu1006	5	0	0	0	0	0	0	0	0	0	0	0	1	0	189	201	5	5	243	5	177	8	349	270	0	0	0	0	2	7	0	0	0	0	0	0	0	0	0	0	0	0	0	0	0	0	41	34	249
otu1007	0	0	0	0	0	0	0	0	0	0	55	9	25	0	0	3	0	3	3	16	0	0	0	0	27	21	16	12	75	13	0	0	0	0	0	0	0	0	0	0	0	0	0	0	0	0	0	0	0
otu1011	0	0	0	0	0	0	0	0	0	0	7	3	2	1	0	0	0	0	0	0	0	0	0	0	8	21	40	6	7	0	0	0	0	0	0	0	0	0	0	0	0	0	0	0	0	0	0	0	0
otu1015	0	7	0	0	0	0	0	1	0	0	0	3	0	0	0	0	0	25	0	0	0	9	0	17	0	0	0	0	0	29	0	0	0	4	0	0	0	0	0	0	0	0	0	0	0	0	0	0	0
otu1018	2	0	0	0	0	0	0	0	0	0	0	1	2	0	3	15	0	0	12	1	0	0	0	2	3	0	1	2	0	16	0	0	0	0	0	0	0	0	0	0	0	0	0	0	0	0	50	45	2102
otu1020	0	0	0	0	0	0	0	0	0	3	0	0	0	0	0	3	0	0	3	0	0	0	0	5	0	0	0	0	0	0	0	0	0	2	51	0	0	27	0	0	0	0	0	0	0	0	0	0	0
otu1021	0	0	0	0	0	0	0	0	0	0	0	0	0	0	2	0	2	1	7	1	0	0	0	0	24	3	6	7	6	0	0	0	0	0	0	0	0	0	0	0	0	0	0	0	0	0	0	0	0
otu1023	0	0	0	0	0	0	0	0	0	0	57	3	65	39	0	0	0	0	0	0	0	0	0	0	0	23	92	14	22	0	0	0	0	0	0	0	0	0	0	0	0	0	0	0	0	0	0	0	0
otu1024	18	3	0	0	0	0	0	0	0	0	0	0	0	0	7	44	19	316	94	65	0	2	3	7	23	70	17	29	72	12	0	0	0	0	0	0	0	0	0	0	0	0	0	0	0	0	0	0	0
otu1025	0	0	17	2	14	0	9	3	1	0	0	0	1	0	0	0	0	0	0	0	0	0	0	0	1	0	3	0	1	0	0	0	0	0	0	0	0	0	0	0	0	0	1	3	0	4	0	0	0
otu1027	0	0	0	0	0	0	1	0	4	0	0	0	0	0	16	6	0	13	5	19	0	0	0	0	13	9	2	11	54	0	0	0	0	0	0	0	0	5	0	0	0	0	0	0	0	0	0	0	0
otu1028	0	0	0	0	0	0	0	0	0	0	84	38	24	8	18	7	0	0	6	0	0	0	0	0	28	23	5	6	5	0	0	0	0	0	0	3	8	0	0	0	0	0	0	0	0	0	27	29	0
otu1041	20	6	0	0	0	0	0	0	0	0	0	0	0	0	3	33	10	229	47	35	0	6	2	4	10	17	8	16	29	7	0	0	0	0	0	0	0	0	0	0	0	0	0	0	0	0	0	0	0
otu1045	0	0	0	0	0	0	0	0	0	0	3	0	0	0	0	0	0	0	0	0	0	0	0	0	0	0	6	0	0	0	3	0	0	1	0	0	0	2	0	0	0	0	0	0	0	0	6	4	0
otu1046	2	0	6	0	6	0	4	0	0	0	0	0	0	0	0	0	0	0	0	0	0	0	0	0	0	0	1	0	0	0	0	0	3	0	0	0	9	1	2	0	0	2	0	6	4	1	4	12	0
otu1051	0	0	0	0	0	0	4	2	45	0	0	0	0	0	108	108	98	98	121	92	0	0	0	0	13	10	2	2	21	18	0	0	0	0	0	0	0	0	0	0	0	0	0	0	0	0	0	0	0
otu1052	3	0	5	0	4	0	0	0	0	0	0	0	2	0	0	0	0	0	0	0	0	0	0	0	0	0	0	0	0	0	4	1	2	0	0	0	0	0	0	0	0	0	0	0	0	0	0	0	0
otu1054	0	0	0	0	0	0	3	0	1	0	0	0	0	0	9	10	0	0	3	8	0	0	0	0	21	11	1	8	36	0	0	0	0	0	0	0	0	0	0	0	0	0	0	0	0	0	0	0	0
otu1065	0	0	0	0	0	0	0	0	0	0	19	4	14	20	0	0	0	0	0	0	0	0	0	0	2	48	51	32	21	0	2	2	0	0	0	0	0	0	0	0	0	0	0	0	0	0	2	0	0
otu1067	0	0	0	0	0	0	2	0	0	0	0	0	0	0	0	0	0	0	0	0	0	0	0	0	6	0	0	1	0	0	0	0	0	0	0	0	29	7	0	0	0	30	9	32	2	29	0	0	0
otu1069	0	14	0	5	0	0	0	3	0	22	0	12	0	0	0	0	0	0	0	0	0	57	0	28	0	0	0	0	0	0	0	0	1	15	0	0	0	0	0	0	0	0	0	0	0	0	0	0	0
otu1071	0	0	0	0	0	0	0	0	0	0	47	8	15	1	0	0	0	4	2	16	0	0	0	0	22	27	11	9	58	8	0	0	0	0	0	0	0	0	0	0	0	0	0	0	0	0	0	0	0
otu1072	0	0	0	0	0	0	0	0	0	0	0	0	0	0	1	6	0	0	1	0	0	0	1	0	0	0	0	0	0	5	0	0	0	0	0	0	0	0	0	0	0	0	0	0	0	0	5	2	303
otu1079	0	0	0	0	0	0	0	0	0	0	0	0	0	0	92	20	0	1	10	0	0	0	0	0	0	0	0	0	0	0	192	116	534	333	4	149	0	0	0	0	0	0	0	0	0	0	0	0	0
otu1081	9	0	0	0	19	0	0	9	0	0	0	0	0	0	0	0	0	0	0	0	0	0	0	0	0	0	0	1	0	0	1	0	1	0	0	0	13	7	12	0	4	11	9	15	35	4	15	0	0
otu1082	0	0	0	0	0	0	0	0	0	0	2	0	3	0	0	0	0	0	0	0	0	0	0	0	108	185	285	147	84	0	0	0	0	0	0	0	0	0	0	0	0	0	0	0	0	0	0	0	0
otu1083	0	0	0	0	0	0	0	0	0	0	43	1	39	2	0	0	0	1	1	2	0	0	0	0	8	41	31	5	48	3	0	0	0	0	0	0	0	0	0	0	0	0	0	0	0	0	0	0	0
otu1085	0	0	0	0	0	0	0	0	0	0	0	0	0	0	0	0	0	0	0	0	0	0	0	0	12	2	4	0	16	2	0	0	0	0	0	0	0	0	0	0	0	0	0	0	0	12	0	0	0
otu1086	2	0	0	0	0	0	0	0	0	0	8	1	6	2	19	2	0	0	3	0	0	0	0	0	6	0	9	0	2	0	1	4	0	1	0	1	0	9	1	0	0	0	0	0	0	0	15	6	0
otu1091	0	0	0	0	0	0	0	0	0	3	0	0	0	0	0	0	2	4	0	0	0	2	0	5	0	0	0	0	0	0	0	4	0	1	1	0	0	0	0	2	0	0	0	0	0	0	0	0	0
otu1092	1	0	0	0	5	0	0	0	0	0	0	0	0	0	0	0	0	0	0	0	0	0	0	0	0	0	0	0	0	0	0	0	0	0	0	0	1	2	0	0	0	12	3	0	0	3	15	3	5
otu1098	0	0	0	0	0	0	4	5	0	0	0	0	0	0	7	6	0	2	5	0	6	0	10	8	0	0	0	0	0	0	0	0	0	0	0	0	0	0	0	0	0	0	0	0	0	0	18	16	4
otu1099	0	0	2	1	3	0	12	2	0	0	0	0	0	0	0	0	0	0	0	0	0	0	0	0	0	0	0	0	0	0	2	0	0	0	0	0	0	0	0	0	0	0	3	0	0	0	0	0	0
otu1102	0	0	0	0	0	0	0	1	13	4	0	0	0	0	53	66	72	71	96	65	0	0	0	0	14	4	1	1	22	4	0	0	0	0	0	0	0	0	0	0	0	0	0	0	0	0	0	0	0
otu1103	3	0	0	0	0	0	0	0	0	0	0	0	0	0	0	2	0	0	0	0	0	2	0	5	0	0	0	0	0	0	0	0	0	0	40	0	0	0	0	14	0	0	0	0	0	0	0	2	4
otu1106	0	0	0	0	0	0	0	0	0	0	117	22	43	4	4	7	3	18	11	58	0	0	0	0	163	151	79	33	219	21	0	2	0	0	0	0	0	0	0	0	0	0	0	0	0	0	0	0	0
otu1107	22	0	1	0	3	0	3	0	0	0	0	0	0	0	437	511	5	16	537	38	121	6	245	207	37	0	4	6	37	252	0	1	0	0	0	2	0	1	0	0	0	0	0	0	2	0	204	213	11655
otu1109	0	0	0	0	0	1	0	0	2	0	0	3	1	0	1	0	5	2	0	0	0	2	0	0	0	0	0	0	0	17	0	5	0	0	0	0	0	0	0	0	0	1	9	184	32	0	11	53	153
otu1110	0	0	0	0	0	0	0	0	0	0	15	2	0	0	0	0	0	3	1	5	0	0	0	0	19	12	3	8	62	5	0	0	0	0	0	0	0	0	0	0	0	0	0	0	0	0	0	0	0
otu1111	0	0	0	0	0	0	0	0	11	0	0	0	0	0	16	17	9	75	12	63	0	0	0	0	26	10	0	7	48	0	0	0	0	0	0	0	0	0	0	0	0	0	0	0	0	0	0	0	0
otu1113	17	0	44	5	64	0	3	0	0	0	31	6	6	4	0	0	0	0	0	0	0	0	0	0	1	7	8	1	11	0	37	7	5	8	0	0	37	6	0	0	5	1	1	0	0	3	0	0	0
otu1114	0	0	0	0	0	0	0	0	0	0	44	8	9	2	0	1	1	4	4	20	0	0	0	0	33	30	12	15	50	4	0	0	0	0	0	0	0	0	0	0	0	0	0	0	0	0	0	0	0
otu1121	0	0	0	0	0	0	0	0	0	0	10	1	1	1	0	0	0	3	2	4	0	0	0	0	11	15	6	2	27	8	0	0	0	0	0	0	0	0	0	0	0	0	0	0	0	0	0	0	0
otu1128	0	0	0	0	0	0	33	15	186	4	0	0	0	0	0	0	0	6	0	28	0	0	0	0	9	4	0	2	8	0	0	0	0	0	0	0	0	0	0	0	0	0	0	0	0	0	0	0	0
otu1130	0	0	0	0	2	0	0	0	0	0	6	1	1	6	0	0	0	0	0	0	0	0	0	0	6	2	36	3	4	0	0	0	0	0	0	0	0	0	0	0	0	2	0	0	0	0	0	0	0
otu1136	0	0	0	0	2	3	5	8	0	0	0	0	0	0	0	2	0	0	2	0	10	2	1	0	0	0	0	0	0	3	0	2	1	0	0	11	0	0	0	0	0	248	171	0	0	16	90	5	1540
otu1137	5	0	1	2	5	0	3	3	0	0	0	0	0	0	0	0	0	0	0	0	0	0	0	0	0	0	0	0	0	0	3	0	0	0	0	0	3	0	0	0	0	15	7	0	0	3	2	2	0
otu1138	0	0	0	6	0	0	0	2	0	28	0	0	0	0	3	0	0	4	0	0	0	19	0	0	0	0	0	0	0	0	0	0	0	0	0	0	0	0	0	2	0	0	0	0	0	0	0	0	0
otu1140	23	1	98	24	11	2	196	99	8	14	0	0	0	0	0	1	0	0	0	0	0	0	0	0	0	0	0	0	0	0	14	7	0	0	1	0	0	0	0	0	0	12	13	1	0	0	0	0	0
otu1148	99	2	0	4	10	3	0	0	0	0	0	0	0	0	0	2	0	0	3	1	154	4	61	7	1	0	0	0	1	0	0	0	0	0	0	0	12	2	3	0	0	0	0	0	0	0	49	24	69
otu1149	32	2	0	0	16	0	0	0	0	0	0	0	0	0	0	0	0	0	0	0	0	0	1	0	0	0	0	0	0	0	0	0	0	0	0	0	94	36	20	0	0	3	1	0	19	17	54	17	7
otu1150	0	0	0	0	0	0	0	0	0	0	0	0	0	0	0	0	0	7	0	0	0	0	0	0	0	0	0	0	0	0	0	0	0	0	0	0	0	0	0	0	0	0	23	158	23	0	19	58	96
otu1153	1	0	0	0	8	0	0	0	0	0	0	0	0	0	0	0	0	0	0	0	0	1	2	0	0	0	0	0	0	0	0	0	0	1	0	2	13	4	0	0	1	2	0	0	1	0	7	9	2
otu1154	0	0	0	0	0	0	0	0	0	0	0	0	344	73	8	17	2	29	14	186	0	0	0	0	0	0	0	0	0	0	0	0	0	0	0	0	0	0	0	0	0	0	0	0	0	0	0	0	0
otu1159	0	5	0	0	0	0	0	3	0	0	0	0	0	0	0	9	3	7	20	0	0	8	0	28	0	0	0	0	0	0	0	0	0	3	104	8	0	1	0	3	2	0	0	0	0	0	1	4	6
otu1160	23	0	27	22	46	0	2	1	1	0	3	0	5	0	0	0	0	0	0	0	0	0	0	0	0	0	0	0	0	0	11	0	0	0	0	0	25	6	2	0	3	1	0	0	0	0	33	1	0
otu1163	0	0	0	0	0	1	0	0	0	0	0	0	0	0	1	0	1	0	0	0	0	0	0	0	163	122	13	23	304	34	0	0	0	0	0	0	0	0	0	0	0	0	0	0	0	0	0	0	0
otu1167	0	0	0	0	0	0	2	2	0	0	0	0	0	0	9	16	0	4	18	3	0	0	0	0	0	0	0	0	0	0	0	0	0	0	0	0	0	0	0	0	0	0	0	0	0	0	35	0	9
otu1169	39	2	0	0	0	0	0	0	0	0	0	0	0	0	0	0	0	0	0	0	0	0	0	0	0	0	0	0	0	0	9	10	0	0	0	0	0	0	0	0	3	5	6	37	273	4	0	0	2
otu1171	0	0	0	0	0	5	1	52	0	0	0	0	0	0	0	1	0	0	0	0	40	19	0	5	0	0	0	0	0	7	0	0	0	1	0	48	0	0	0	0	0	2	13	3	0	3	19	0	66
otu1175	0	0	0	0	0	0	0	0	3	0	0	0	0	0	0	2	0	0	4	6	0	0	0	0	0	0	0	0	0	0	0	0	0	0	0	0	0	0	0	0	0	8	15	0	0	1	1	0	7
otu1186	2	0	0	13	18	4	14	85	0	0	0	0	0	0	0	2	0	0	0	0	516	91	2	5	0	0	0	0	5	13	0	0	0	14	0	708	0	0	0	0	1	52	67	3	1	10	74	8	474
otu1191	17	0	0	0	1	0	0	0	0	0	0	0	0	0	2	3	0	0	3	0	27	1	14	2	0	0	0	0	0	0	7	2	3	21	0	42	22	7	5	2	9	0	0	0	0	0	0	0	3
otu1197	3	0	0	3	22	0	0	1	0	0	0	0	0	0	8	4	0	0	1	31	0	0	0	0	0	0	0	0	0	0	0	0	0	0	0	0	0	0	0	0	0	0	0	0	0	0	0	0	0
otu1198	0	0	0	0	0	0	0	0	0	0	1	0	0	0	0	0	0	0	0	0	0	0	0	0	103	113	48	29	237	15	0	1	0	0	0	0	0	0	0	0	0	0	0	0	0	0	0	0	0
otu1199	42	0	0	0	0	0	1	0	0	0	0	0	0	0	89	292	4	40	354	47	0	0	1	0	100	0	6	4	55	578	0	0	0	0	0	1	0	1	1	0	0	0	0	0	1	0	417	376	29116
otu1202	0	0	0	0	0	0	0	0	0	0	0	0	5	0	0	0	0	0	0	0	0	0	0	0	0	0	7	4	1	0	35	3	4	0	0	0	0	0	0	0	0	0	0	0	0	0	0	0	0
otu1203	0	0	0	0	0	0	0	0	0	0	138	37	60	4	1	20	4	23	32	308	0	0	0	0	115	119	32	28	307	18	0	1	0	0	0	0	1	0	0	0	0	0	0	1	0	0	0	0	0
otu1204	0	0	0	0	0	0	0	0	0	0	0	0	0	0	38	52	48	42	25	316	0	0	0	0	0	0	0	0	0	0	0	0	0	0	0	0	0	0	0	0	0	0	0	0	1	0	0	0	0
otu1205	0	0	0	0	0	0	0	0	0	0	51	15	18	7	2	1	1	13	6	25	0	0	0	0	50	31	19	27	107	19	0	1	0	0	0	0	0	1	0	0	0	0	0	0	0	0	0	0	0
otu1206	0	0	0	0	0	0	0	0	0	0	62	12	39	0	1	0	0	0	0	0	0	0	0	0	38	14	13	7	3	0	0	0	0	0	0	0	9	1	0	0	0	2	0	1	2	0	53	73	0
otu1207	0	0	0	0	0	0	8	2	21	0	0	0	0	3	0	0	0	0	0	0	0	0	0	0	2	1	0	6	6	0	0	0	0	0	0	0	0	0	0	0	0	0	0	0	0	0	0	0	0
otu1208	0	0	0	0	0	0	0	0	0	0	5	0	11	7	0	0	0	0	0	0	0	0	0	0	0	3	4	0	2	0	0	0	0	0	0	0	0	0	0	0	0	0	0	0	0	0	0	0	0
otu1210	2	1	5	5	11	0	9	8	0	0	0	0	0	0	0	0	0	0	0	0	0	0	0	0	0	2	0	1	0	1	0	0	0	0	0	0	0	0	0	0	0	0	2	1	0	0	0	0	0
otu1214	0	0	0	0	0	0	0	0	0	0	0	0	0	0	2	7	0	0	8	0	0	0	0	1	6	0	0	0	4	21	0	0	0	0	0	0	0	0	0	0	0	1	0	0	0	0	211	202	12862
otu1217	0	12	0	2	0	0	0	1	0	4	0	0	0	0	0	0	0	1	0	0	0	12	0	13	0	0	0	0	0	0	0	2	0	0	0	0	0	0	0	0	0	0	0	0	0	0	0	0	0
otu1218	0	8	0	2	0	0	0	9	0	27	0	2	0	0	0	0	0	10	0	0	1	122	0	25	0	0	0	0	0	0	1	8	0	13	0	0	0	0	0	0	0	0	0	0	0	0	0	0	0
otu1219	0	0	0	0	0	0	0	0	0	0	1	1	568	124	17	23	2	36	12	402	0	0	0	0	0	1	0	0	0	0	0	0	0	0	0	0	0	0	0	0	0	0	0	0	0	0	0	0	0
otu1220	0	0	0	0	0	0	0	0	0	0	0	0	0	0	0	2	0	2	5	4	0	0	0	0	289	189	38	118	737	10	0	0	0	0	0	0	0	1	0	0	0	0	0	0	0	0	0	0	0
otu1222	0	3	0	9	0	0	0	8	0	6	0	1	0	2	0	0	0	3	0	0	0	99	0	15	0	0	0	0	0	0	0	2	0	23	0	0	0	0	0	0	0	0	0	0	0	0	0	0	0
otu1227	0	0	0	0	0	0	4	7	122	0	0	0	0	0	0	0	3	10	0	39	0	0	0	0	0	0	0	0	4	0	0	0	0	0	0	0	0	0	0	0	0	0	0	0	0	0	0	0	0
otu1231	0	0	0	0	0	0	1	0	17	0	0	0	0	0	120	93	107	98	96	170	0	0	0	0	15	5	0	8	37	9	0	0	0	0	0	0	0	0	0	0	0	0	0	0	0	0	0	0	0
otu1234	0	0	0	0	0	0	0	0	0	0	0	0	0	0	0	0	0	7	2	0	0	0	0	0	7	23	5	3	24	2	0	0	0	0	0	0	0	0	0	0	0	0	0	0	0	0	0	0	0
otu1236	9	0	0	5	8	0	0	0	0	0	12	0	4	7	0	0	0	0	0	0	0	0	0	0	7	6	8	3	5	0	3	0	0	0	0	0	3	0	4	0	0	0	2	0	0	0	17	10	0
otu1237	0	0	0	0	0	0	0	0	0	0	0	0	0	0	5	11	7	116	45	48	0	0	0	0	39	50	5	25	122	0	0	0	0	0	0	0	0	0	0	0	0	0	0	0	0	0	0	0	0
otu1239	0	0	0	0	0	0	3	2	8	3	0	0	0	0	80	80	99	109	139	78	0	0	0	0	9	3	2	4	28	13	0	0	0	0	0	0	0	0	0	0	0	0	0	0	0	0	0	0	0
otu1243	0	0	0	0	0	0	0	0	0	0	0	0	0	0	47	62	0	1	74	3	46	4	103	111	0	0	0	0	0	0	0	0	0	0	0	0	0	0	0	0	0	0	0	0	0	0	0	1	4
otu1246	0	0	1	3	0	0	4	0	0	0	1	0	1	0	6	3	0	0	4	0	10	2	7	2	0	0	0	2	0	1	0	1	0	1	0	7	4	1	1	0	0	0	0	0	0	0	0	0	6
otu1250	3	2	0	0	0	0	6	0	0	1	0	1	0	2	5	4	21	2	0	0	0	11	0	1	0	0	0	0	0	0	0	0	0	2	0	0	0	3	0	0	1	0	0	0	0	0	0	0	0
otu1251	102	0	115	22	54	3	14	22	0	0	2	0	0	0	0	4	2	0	2	0	310	3	0	0	4	2	0	0	1	0	43	30	37	10	4	2	96	47	6	0	28	0	0	58	48	5	13	24	0
otu1255	0	0	0	0	0	0	0	0	0	0	0	0	0	0	79	76	1	7	85	6	74	9	163	106	0	0	0	0	0	7	0	0	0	0	0	0	0	0	0	0	1	0	0	0	0	0	1	1	20
otu1257	0	0	0	0	0	0	27	17	15	4	0	0	0	0	82	73	46	59	69	57	0	0	0	0	34	24	8	19	81	8	0	0	0	0	0	0	0	0	0	0	0	0	0	0	0	0	0	0	0
otu1264	0	0	0	0	0	0	14	8	20	0	0	0	73	84	150	167	3	22	130	200	0	0	0	0	0	0	0	0	0	0	0	0	0	0	0	0	0	0	0	0	0	2	0	4	7	4	57	9	197
otu1266	1	3	0	0	3	3	0	0	0	0	0	0	3	1	1	0	0	0	2	0	0	0	0	0	0	0	0	0	0	0	0	0	0	0	0	0	0	0	0	0	0	0	0	0	0	2	0	0	0
otu1270	0	0	0	0	0	0	0	0	0	0	39	0	16	1	0	2	0	4	0	14	0	0	0	0	34	31	17	11	69	16	0	0	0	0	0	0	1	0	0	0	0	0	0	0	0	0	0	0	0
otu1273	2	0	0	0	3	0	0	1	0	0	0	0	0	0	1104	733	6	60	712	52	49	0	192	88	0	0	0	0	0	4	0	0	0	0	0	0	0	0	0	0	0	0	0	0	0	0	11	23	84
otu1276	0	0	0	0	0	0	35	14	105	0	0	0	0	0	1712	1177	79	177	1083	430	0	0	0	1	74	59	8	31	206	8	0	0	0	0	0	0	0	0	1	0	0	0	0	0	0	1	0	0	0
otu1283	0	0	0	0	0	0	0	0	0	0	0	0	0	0	0	0	0	0	0	0	0	0	0	0	2	1	11	9	0	0	34	3	4	0	8	0	0	0	0	0	0	0	0	0	0	0	0	0	0
otu1285	0	0	0	0	0	0	0	0	3	0	7	0	2	5	0	0	0	0	0	0	0	0	0	0	1	2	5	0	4	0	0	0	0	0	0	0	0	0	0	0	0	0	0	0	0	0	0	0	0
otu1291	0	30	0	1	0	0	0	7	0	22	0	2	0	0	1	0	10	5	3	0	0	107	0	23	0	0	0	0	0	5	0	1	0	1	0	0	0	0	0	2	0	0	0	0	0	0	0	0	0
otu1293	0	0	0	0	0	0	0	0	0	0	0	0	0	0	0	0	0	0	0	0	0	0	0	0	0	0	0	0	0	0	0	0	0	0	0	0	0	0	0	0	0	36	45	1	5	129	6	0	19
otu1294	0	0	0	0	0	0	0	0	0	0	0	0	1	0	27	38	0	0	16	3	0	0	0	0	7	5	0	0	1	0	0	0	0	0	0	0	2	0	0	0	0	0	0	0	0	0	0	0	0
otu1299	0	0	0	0	2	0	1	0	1	0	2	0	0	0	0	0	0	2	0	0	0	0	0	0	12	0	13	2	5	0	0	0	0	0	0	0	0	0	0	0	0	187	48	0	1	43	0	0	0
otu1301	0	0	0	1	0	0	14	12	0	0	0	0	0	0	0	0	0	0	0	0	0	0	0	0	0	0	0	0	0	0	5	3	0	0	0	0	0	0	0	0	0	0	2	0	7	2	0	0	0
otu1306	0	0	0	0	0	0	1	0	13	6	0	0	0	0	61	107	87	103	173	102	0	0	0	0	6	1	1	3	16	20	0	0	0	0	0	0	0	0	0	0	0	0	0	0	0	0	0	0	0
otu1316	0	0	0	0	0	0	0	0	0	0	0	0	182	52	13	18	1	21	14	149	0	0	0	0	0	0	0	0	0	0	0	0	0	0	0	0	0	0	0	0	0	0	0	0	0	0	0	0	0
otu1317	50	0	0	8	18	0	4	36	0	0	0	0	0	0	2	0	0	0	0	0	0	0	0	0	0	0	0	0	0	0	38	10	29	10	0	1	83	88	76	3	59	13	19	128	459	45	23	0	3
otu1324	0	0	0	0	0	0	0	0	0	0	28	4	56	103	0	0	0	0	0	0	0	0	0	0	0	14	53	13	15	0	0	0	0	0	0	0	0	0	0	0	0	0	0	0	0	0	0	0	0
otu1329	0	0	0	0	0	0	0	0	0	0	7	0	5	7	0	0	0	0	0	0	0	0	0	0	0	2	18	3	4	0	0	0	0	0	0	0	0	0	0	0	0	0	0	0	0	0	0	0	0
otu1345	0	0	0	0	0	0	2	2	0	0	0	0	0	0	35	29	1	7	27	26	0	0	0	0	9	0	2	0	16	0	0	0	0	0	0	0	0	0	0	0	0	0	0	0	0	0	0	0	0
otu1346	0	0	0	0	0	0	0	0	0	0	0	0	0	0	3	2	0	0	0	0	0	0	0	0	1	3	2	3	26	0	0	0	0	0	0	0	0	0	0	0	0	0	0	0	0	0	0	0	0
otu1347	0	0	0	0	0	0	0	0	0	0	4	0	1	0	0	0	0	0	0	0	0	0	0	0	5	10	2	2	2	0	0	0	0	0	0	0	0	0	0	0	0	0	0	0	0	0	0	0	0
otu1355	0	0	2	0	5	0	0	0	0	0	0	0	0	0	0	0	0	0	0	0	0	0	0	0	0	0	0	3	0	0	0	0	2	0	0	0	0	0	0	0	0	7	0	5	0	3	0	0	0
otu1363	22	0	47	4	51	0	5	4	0	0	0	0	4	0	0	0	0	0	0	0	0	0	0	0	0	0	0	0	0	0	1	0	0	0	0	0	51	13	6	0	3	0	0	0	0	0	6	13	0
otu1364	0	0	0	0	0	0	0	0	0	0	0	0	0	0	0	0	0	1	1	1	0	0	0	0	9	14	7	5	20	1	0	0	0	0	2	0	0	0	0	0	0	0	0	0	0	0	0	0	0
otu1366	1	0	7	7	15	0	8	5	0	2	0	0	0	0	0	0	0	0	0	0	0	0	0	0	0	0	1	0	0	0	0	0	0	0	0	0	0	0	0	0	0	3	1	7	0	7	0	0	0
otu1367	6	0	0	9	90	2	2	0	8	0	0	0	0	0	11	3	0	9	4	95	0	0	0	0	0	0	0	0	0	0	0	0	0	0	0	0	0	0	0	0	0	0	0	0	0	0	0	0	0
otu1371	0	0	0	0	0	0	0	0	0	0	17	1	12	0	0	2	0	5	3	7	0	0	0	0	20	20	12	8	58	28	0	0	0	0	0	0	0	0	0	0	0	0	0	0	0	0	0	0	1
otu1378	0	0	0	0	0	0	0	0	0	0	0	0	0	0	0	0	0	0	0	0	1	1	0	3	0	0	0	0	0	0	2	0	2	1	0	2	1	0	0	1	5	0	0	3	5	1	0	0	0
otu1399	1	0	0	0	0	0	0	0	0	0	0	0	0	0	0	0	0	3	10	6	0	1	0	0	4	32	3	12	34	0	0	0	0	0	0	0	0	0	0	0	0	0	0	0	0	0	0	0	0
otu1403	7	0	4	2	22	0	0	0	0	0	37	4	4	4	3	0	0	5	0	3	0	0	0	0	62	23	48	6	66	3	0	0	0	0	0	0	0	0	0	0	2	29	18	0	2	14	0	0	0
otu1406	0	10	0	0	0	2	0	0	0	6	0	0	0	0	0	4	0	6	0	0	0	15	0	2	0	0	0	0	0	0	0	1	0	3	0	0	0	4	0	0	0	0	0	0	0	0	0	0	0
otu1409	0	0	0	0	0	0	0	0	0	0	13	2	9	1	0	0	0	3	2	10	0	0	0	0	21	34	6	8	37	4	0	0	0	0	0	0	0	0	0	0	0	0	0	0	0	0	0	0	0
otu1411	0	0	0	0	0	0	0	0	0	0	0	0	0	0	12	18	0	1	6	0	0	0	0	0	0	0	0	0	0	0	107	50	70	288	7	325	0	0	0	0	0	0	0	0	0	0	0	0	0
otu1412	0	0	0	0	0	0	3	0	21	0	0	0	0	0	32	88	29	581	162	318	0	0	0	0	197	276	66	134	730	4	0	0	0	0	0	0	0	0	1	0	0	0	0	0	0	0	0	0	0
otu1413	0	0	0	0	0	0	0	0	0	0	3	1	5	6	0	0	0	0	0	0	0	0	0	0	0	12	13	6	10	0	0	0	0	0	0	0	0	0	0	0	0	0	0	0	0	0	0	0	0
otu1418	0	0	0	0	0	0	119	49	256	13	0	0	0	0	41	120	11	21	105	333	0	0	0	0	33	36	4	17	138	5	0	4	0	0	1	0	0	0	0	0	0	0	0	0	0	0	0	0	0
otu1419	0	0	0	0	1	0	0	0	0	0	0	0	0	0	0	3	0	12	3	1	0	0	0	0	16	43	23	11	39	0	0	0	0	0	0	0	0	0	0	0	0	0	0	0	0	0	0	0	0
otu1428	62	0	0	5	4	0	0	0	0	0	5	0	0	1	0	0	0	0	0	0	0	0	0	0	0	0	0	0	0	0	4	4	0	0	0	0	2	0	3	0	0	0	0	0	0	0	6	12	0
otu1429	2	1	9	10	1	1	53	13	1	5	0	0	0	2	0	0	0	0	0	0	0	0	0	0	0	0	0	0	0	0	7	1	1	0	0	0	0	0	0	0	0	4	64	0	0	0	20	12	0
otu1439	0	0	0	0	0	0	0	1	1	0	0	0	0	0	25	27	22	15	29	24	0	0	0	0	2	0	1	1	7	3	0	0	0	0	0	0	0	0	0	0	0	0	0	0	0	0	0	0	0
otu1440	3	0	0	3	50	0	24	172	0	0	0	0	0	0	0	0	0	0	0	0	9	0	0	0	0	0	0	0	0	0	4	7	1	3	0	14	24	8	6	0	3	47	71	103	346	76	135	10	1
otu1447	0	0	0	0	0	0	2	15	19	0	0	0	0	0	202	131	122	107	216	155	0	0	0	0	20	8	1	20	38	23	0	0	0	0	0	0	0	0	0	0	0	0	0	0	0	0	0	1	0
otu1454	0	0	0	0	0	0	0	0	0	0	0	0	0	0	8	7	0	0	4	0	0	0	4	4	0	0	0	0	0	0	0	0	0	2	0	0	0	0	0	0	0	0	0	0	0	0	0	1	0
otu1460	0	0	0	0	0	0	0	0	0	0	97	11	42	0	12	4	0	0	5	2	0	0	0	0	108	59	4	20	20	0	0	0	0	0	0	0	0	0	0	0	0	3	1	2	0	0	7	15	0
otu1461	0	0	0	0	0	0	4	3	9	1	0	0	0	0	56	50	65	68	68	45	0	0	0	0	4	1	0	5	10	13	0	0	0	0	0	0	0	0	0	0	0	0	0	0	0	0	0	0	0
otu1467	34	8	0	0	0	0	0	0	0	0	0	0	0	0	27	106	23	787	222	174	0	12	1	24	32	70	44	44	88	2	0	0	0	0	0	0	0	0	0	0	0	2	0	0	2	0	0	0	0
otu1484	0	126	0	19	0	0	0	19	0	143	0	6	0	0	0	2	0	63	0	0	3	207	0	38	0	0	1	1	0	0	4	9	3	31	0	0	0	0	0	0	0	0	0	0	0	0	0	0	0
otu1486	0	0	0	18	2063	193	0	0	0	0	0	0	0	0	0	0	0	0	0	0	0	0	0	0	0	0	0	0	0	0	0	0	0	0	0	0	0	0	0	0	0	0	0	36	7	82	0	0	0
otu1494	0	124	0	14	0	0	0	21	0	191	0	10	0	0	0	0	1	13	0	0	0	378	0	148	0	0	0	0	0	0	4	9	0	10	12	0	0	4	0	1	0	0	0	0	0	0	0	0	0
otu1496	0	0	0	0	0	0	52	14	411	10	0	0	0	0	836	1115	877	1086	1360	3424	0	0	0	3	245	128	23	108	749	30	1	1	1	0	0	0	1	0	0	0	0	0	0	0	0	1	0	0	0
otu1497	15	0	0	3	5	1	2	4	0	0	0	0	0	1	10	69	1	2	59	10	2146	27	2485	367	16	1	0	0	10	0	1	1	3	0	1	1	1	3	0	1	0	0	0	0	0	0	72	249	42
otu1508	0	0	0	0	0	0	0	7	0	24	0	0	0	0	0	5	0	0	0	0	0	25	0	24	0	0	0	0	0	0	0	0	0	4	0	0	0	0	0	0	0	0	0	0	0	0	2	0	0
otu1516	0	0	0	0	0	0	0	0	0	0	0	0	0	0	0	8	2	0	1	0	0	34	0	42	0	0	0	0	0	0	0	0	0	4	93	3	3	7	0	0	8	0	1	0	0	0	2	8	6
otu1518	0	6	0	1	0	0	0	0	0	0	0	1	0	0	0	0	0	3	0	0	0	24	0	5	0	0	0	0	0	0	2	0	0	0	0	0	0	0	0	0	2	0	0	0	0	0	0	0	0
otu1519	0	45	0	24	0	0	1	6	0	0	0	0	0	2	0	1	0	46	0	0	0	231	0	53	0	0	0	0	0	0	3	6	0	14	0	0	0	0	0	0	0	0	0	0	0	0	0	0	0
otu1522	4	0	0	1	2	1	1	1	1	0	1	1	0	0	0	1	1	21	1	1	9	1	6	1	3	0	0	0	0	1	6	1	1	4	0	6	4	1	4	9	6	0	0	0	5	3	1	0	1
otu1523	0	36	0	5	0	0	6	21	9	62	0	13	0	0	0	18	13	100	0	0	1	152	0	75	0	0	0	3	0	0	3	11	2	44	0	0	0	18	0	7	5	0	0	0	0	0	0	0	0
otu1524	0	1	0	0	0	0	0	13	0	48	0	1	0	0	2	0	0	14	11	0	0	26	0	13	0	0	0	0	0	0	0	1	0	2	0	0	0	0	0	0	0	0	0	0	0	0	0	0	0
otu1530	0	0	0	0	0	0	0	0	0	0	0	0	0	0	0	0	0	0	1	0	0	0	0	0	0	0	0	0	0	0	739	296	1271	3466	602	728	0	0	0	0	0	1	0	0	0	0	0	0	0
otu1531	0	30	0	2	0	0	0	13	0	131	0	3	0	3	0	12	0	19	0	0	0	105	0	19	0	0	0	0	0	0	3	2	0	2	0	0	0	0	0	0	0	0	0	0	0	0	0	0	0
otu1536	0	18	0	7	0	0	0	6	0	28	0	10	0	0	0	0	0	8	0	0	0	70	0	17	0	0	0	0	0	0	0	0	0	1	0	0	0	0	0	0	0	0	0	0	0	0	0	0	0
otu1537	0	0	0	0	1	1	0	1	0	0	0	0	0	0	2	0	0	1	10	0	1	2	0	0	0	0	0	1	0	0	2	0	0	0	10	0	2	0	2	0	0	2	0	3	0	1	1	0	1
otu1538	0	1	0	0	1	0	0	0	1	0	4599	830	2952	1619	4273	327	8	103	201	14	0	0	0	0	2214	1728	7196	1353	1523	642	4486	2496	739	689	570	252	1171	1916	4109	2337	2142	0	10	0	1	0	12203	15736	6
otu1543	0	0	0	0	15	0	0	0	0	0	0	0	0	0	2	4	5	8	6	22	0	0	0	0	0	0	0	0	0	0	0	0	0	0	0	0	0	0	0	0	0	0	0	0	0	2	0	0	0
otu1554	0	22	0	4	0	0	5	3	0	42	0	0	0	0	0	0	0	61	0	0	0	76	0	87	0	0	0	0	0	0	0	4	0	0	0	0	0	0	0	6	0	0	0	0	0	0	0	1	0
otu1558	0	0	0	2	0	0	0	0	0	12	0	0	0	0	0	0	0	40	0	0	0	69	0	0	0	0	0	0	0	0	0	0	0	10	18	0	0	1	0	74	0	0	0	0	0	0	0	0	0
otu1559	1519	1381	13375	6997	1703	1622	45248	18458	3149	6199	489	245	195	81	2	2	0	0	0	0	0	0	2	1	2	4	2	1	0	0	3940	2588	163	25	690	6	0	0	2	1	2	804	4413	112	9	1	456	479	2
otu1560	0	9	0	0	0	0	0	0	0	0	0	3	0	0	0	1	29	8	0	0	0	7	0	20	0	0	0	0	0	0	0	0	0	0	0	0	2	0	0	11	0	0	0	0	0	0	0	0	0
otu1562	0	0	0	0	0	0	0	1	5	0	0	0	1	9	7	21	10	16	23	43	0	0	0	0	0	0	0	0	0	0	0	0	0	0	0	0	0	0	0	0	0	0	0	0	0	0	0	0	0
otu1570	0	31	0	0	0	0	0	0	0	12	0	0	0	0	0	16	0	9	14	0	3	28	0	19	0	0	0	0	0	0	0	1	0	0	0	0	0	5	0	3	0	0	0	0	0	0	0	0	0
otu1588	2	0	0	0	0	0	0	0	0	0	0	0	0	0	1	1	0	0	0	0	4	0	7	1	0	0	0	0	0	0	1	0	0	1	1	2	3	1	1	1	4	0	0	1	3	0	0	0	0
otu1593	0	0	0	0	0	0	0	0	0	0	0	0	0	0	0	0	0	0	0	0	0	0	0	0	0	3	2	4	0	0	0	0	0	0	0	0	0	0	0	0	0	4	47	0	214	0	0	0	0
otu1598	0	31	0	1	0	0	1	6	0	34	0	2	0	0	0	7	0	0	0	0	0	92	0	30	0	0	0	1	0	0	1	0	0	12	0	0	0	0	0	0	0	0	0	0	0	0	0	0	0
otu1599	0	2	0	0	0	0	0	0	0	31	0	2	0	2	0	0	0	0	0	0	0	3	0	6	0	0	0	0	0	0	0	0	0	0	0	0	0	0	0	0	0	0	0	0	0	0	0	0	0
otu1604	0	255	0	13	0	0	0	31	0	252	0	3	0	0	0	11	5	44	0	0	0	550	0	121	0	0	0	0	0	0	0	4	0	10	0	0	0	3	0	0	0	0	0	0	0	0	0	0	0
otu1614	0	224	0	34	0	0	0	56	0	200	0	14	0	0	0	6	0	31	0	0	10	477	0	155	0	0	0	1	0	0	1	4	0	47	15	0	0	2	0	4	0	0	0	0	0	0	0	0	0
otu1625	1	0	2	0	0	0	1	0	0	0	12453	1955	20383	20849	1	0	2	1	0	1	3	0	1	2	880	10976	19029	5860	8782	564	2	12	1	3	0	0	1	0	1	0	0	1	0	0	3	0	0	1	0
otu1636	10	0	0	0	0	0	0	0	0	0	0	0	0	0	0	1	0	0	5	0	6	4	27	9	0	0	0	0	3	0	11	4	12	5	6	11	5	9	10	2	13	0	0	3	4	0	0	0	0
otu1642	0	0	0	0	0	0	0	0	0	0	85	166	18	0	0	0	0	0	0	0	0	0	0	0	21	28	72	112	32	0	0	0	0	0	0	0	0	0	0	0	0	0	0	0	0	0	0	0	0
otu1643	0	0	0	0	0	0	0	0	0	0	186	150	83	78	0	0	0	0	0	0	0	0	0	0	0	0	0	0	0	0	0	0	0	0	0	0	49	37	382	13	0	0	0	0	0	0	0	0	0
otu1648	0	0	0	0	0	0	0	0	0	0	0	0	0	0	0	0	0	0	0	0	0	0	0	0	2	4	1342	21	5	0	0	0	0	0	0	0	1834	672	1	0	5	127	0	0	0	0	0	0	0
otu1650	0	61	0	11	0	0	0	1	0	26	0	4	0	0	0	7	8	18	0	0	2	96	0	14	0	0	0	0	0	0	2	1	0	15	0	0	0	0	0	0	0	0	0	0	0	0	0	0	0
otu1659	560	85	372	167	134	64	91	183	9	56	1	0	7	1	1	8	6	35	74	13	1054	228	0	0	13	3	7	12	7	0	178	288	211	36	231	1	407	301	79	2	123	0	0	911	297	1	74	174	0
otu1660	0	0	1	0	3	1	2	0	3	2	2	0	2	1	1	2	34	1	3	0	0	0	0	27	1	2	4	0	3	2	0	0	5	1	0	2	3	1	1	0	1	2	4	6	1	0	1	1	1
otu1661	15	3	7	0	0	1	0	0	0	0	0	0	0	0	0	0	0	0	0	0	0	0	0	0	0	0	0	0	0	0	4	1	0	0	0	0	0	0	0	0	0	17	1	8	21	0	0	0	0
otu1675	2	121	0	15	0	0	0	12	0	106	0	3	0	0	0	2	18	14	8	0	0	418	0	88	0	0	0	0	0	11	1	4	0	6	1	0	0	0	0	19	3	0	0	0	0	0	0	0	0
otu1676	0	80	0	0	0	0	0	8	0	39	0	1	0	0	0	0	2	12	0	0	0	71	0	35	0	0	0	0	0	0	0	0	0	0	0	0	0	0	0	0	0	0	0	0	0	0	0	0	0
otu1680	0	0	0	0	0	0	0	0	0	0	0	0	0	0	0	0	0	0	0	0	0	0	0	0	0	0	0	0	0	0	0	0	0	0	0	0	0	0	0	0	0	95	68	1	3	7	6	2	57
otu1688	0	0	0	0	0	0	0	0	0	0	0	0	0	0	5	8	9	14	7	4	0	0	0	0	0	0	0	0	0	0	0	0	0	0	0	0	0	0	0	0	0	0	0	0	0	0	0	0	0
otu1689	0	18	0	1	0	0	0	2	0	39	0	0	0	0	0	0	0	3	0	0	0	32	0	0	0	0	0	0	0	0	0	0	0	5	0	0	0	0	0	0	0	0	0	0	0	0	0	0	0
otu1703	1	1	4	2	3	0	6	1	0	2	2	0	4	4	0	0	0	0	0	0	1	0	0	0	0	0	0	0	0	0	3	0	1	2	2	3	1	2	0	4	1	0	0	0	0	0	0	0	0
otu1704	0	0	0	0	0	0	0	0	0	0	0	0	0	0	0	0	0	0	0	0	0	0	0	0	3	5	9	112	40	196	0	0	0	0	0	0	0	0	0	0	0	0	0	0	0	0	0	0	0
otu1705	0	0	1	0	0	0	0	0	0	0	782	464	439	229	0	0	0	0	5	1	0	0	0	1	9854	6125	15998	1568	2547	258	0	7	1	0	0	0	2	21	5	0	0	1	0	0	0	0	0	0	0
otu1709	0	79	0	6	0	0	0	10	0	50	0	13	0	2	0	0	16	36	0	0	0	205	0	36	0	0	0	0	0	0	0	5	0	4	0	0	0	0	0	0	0	0	0	0	0	0	0	0	0
otu1726	0	0	0	0	0	0	0	0	0	0	1	2	9	6	0	0	0	0	0	0	0	0	0	0	48	7	1	28	56	51	0	0	0	0	0	0	0	0	0	0	0	0	0	0	0	0	0	0	0
otu1733	0	6	0	1	0	0	1	0	0	3	0	1	0	0	0	0	4	5	0	0	5	38	0	3	0	0	0	0	0	0	0	1	0	6	0	0	0	0	0	0	0	0	0	0	0	0	0	3	4
otu1737	0	0	0	0	0	0	3079	2379	15	601	1	0	0	0	0	0	0	0	0	0	0	0	0	0	0	1	1	1	5	11	0	0	0	0	0	0	1	0	0	0	0	454	1257	796	415	267	0	0	1
otu1738	0	99	0	42	0	0	0	22	0	61	0	11	0	0	0	9	0	36	0	0	2	190	0	74	0	0	0	0	0	0	0	2	3	32	0	0	0	0	0	0	0	0	0	0	0	0	0	0	0
otu1739	16	2	0	0	0	0	0	0	0	0	0	0	0	0	0	0	0	0	0	0	6	0	3	27	0	0	0	0	0	0	0	0	0	0	0	1	13	27	0	0	64	0	0	0	0	0	0	0	1
otu1745	0	0	0	0	0	0	0	0	0	0	0	0	2	0	0	0	0	0	0	0	0	0	0	0	0	2	24	21	12	155	0	0	0	0	0	0	0	0	0	0	0	0	0	0	0	0	0	0	0
otu1747	2	0	1	4	1	0	0	3	2	1	1	2	1	1	16	50	24	13	45	58	2	0	0	1	2	0	0	0	0	0	1	0	0	0	0	5	0	0	0	2	1	76680	59031	594	1339	3293	5902	639	54500
otu1757	16	3	5	0	0	0	0	0	0	0	0	0	0	0	0	0	0	0	0	0	0	0	0	3	0	0	0	0	0	0	2	5	0	0	1	0	0	0	0	0	0	53	8	9	59	1	0	0	0
otu1759	0	0	0	0	0	0	0	0	0	0	6	2	4	0	0	0	0	0	0	0	0	0	0	0	1013	278	765	86	49	108	155	384	357	280	100	69	0	0	0	0	0	0	0	0	3	0	0	0	0
otu1761	0	81	0	24	0	0	0	9	0	50	0	5	0	0	0	18	0	77	0	0	0	235	0	138	0	0	0	0	0	0	0	1	3	1	0	0	0	0	0	0	0	0	0	0	0	0	0	0	0
otu1762	2	11	0	0	0	8	0	0	1	0	0	0	0	0	0	0	0	0	0	0	0	0	0	0	0	0	0	0	0	12	0	0	0	0	81	0	0	0	0	0	0	0	0	0	0	0	0	0	9
otu1769	1	0	3	3	2	0	2	2	1	0	33736	7145	13964	1053	315	1367	965	6009	2822	18890	1	0	2	0	34781	35228	13558	14310	72835	10443	4	131	1	3	0	2	3	1	2	0	4	2	1	0	1	1	2	3	2
otu1772	0	0	0	0	0	0	3	3	0	10	0	0	0	0	0	5	25	0	6	0	0	9	0	23	0	0	0	0	0	3	0	4	0	6	20	2	0	4	0	39	1	0	0	3	0	0	0	0	1
otu1773	0	0	0	1	1	1	2	2	0	0	1	0	1	0	0	0	0	2	4	1	1	0	2	21	27662	28093	4870	6187	64111	11016	2	45	1	1	54	3	0	0	1	2	1	1	2	4	2	1	3	5	0
otu1783	8	0	0	1	9	0	0	0	3	0	0	0	0	0	2	0	0	0	0	0	212	16	12	17	1	0	0	0	0	1	4	0	11	11	3	326	1	3	6	3	6	144	74	986	7266	2514	3	0	0
otu1791	16	0	6	0	0	0	67	0	2	0	7	0	2	0	95	0	1220	4	0	0	0	0	5	0	3	0	0	0	0	16	0	0	0	0	0	0	6	174	0	0	99	0	2	15	0	0	12	29	27
otu1798	0	0	0	0	0	0	0	0	0	20	0	0	1	0	0	2	1	0	0	0	0	0	0	0	0	2	1	0	0	22	0	0	0	0	0	1	0	1	0	2	0	0	0	0	0	2	0	0	0
otu1804	0	0	0	0	0	0	0	0	0	0	0	0	0	0	0	0	0	0	0	0	0	1	0	0	0	0	0	0	0	4	0	0	0	0	0	0	0	0	0	0	0	0	0	4	0	5	66	9	2
otu1810	0	0	0	0	0	0	0	0	0	0	0	0	0	0	6	4	0	1	12	0	5	0	13	10	0	0	0	0	0	0	0	0	0	0	0	0	0	0	0	0	0	0	0	0	0	0	0	0	0
otu1812	423	192	4734	2032	6002	0	4701	3919	509	936	1094	644	2599	1879	1	1	0	0	0	0	0	0	1	0	1768	2259	4402	1105	2671	363	1	7	0	1	0	8	0	0	0	0	1	429	369	1409	213	544	0	0	0
otu1814	0	0	0	0	1	0	0	0	0	0	2127	2256	796	393	613	574	4	61	843	2	0	0	0	1	2757	1740	1328	1117	199	81	0	5	0	0	0	0	49	43	0	2	0	0	0	4	3	0	1612	2946	43
otu1821	11	0	1	0	0	0	0	0	0	0	0	0	0	0	0	0	0	0	0	0	0	0	0	0	0	0	0	0	0	0	2	2	0	0	0	0	0	0	0	0	0	16	0	3	6	0	0	0	0
otu1825	0	0	0	0	0	0	30	32	2	0	0	0	0	0	0	0	0	0	0	0	0	0	0	0	0	0	0	3	2	0	4	0	0	0	47	0	0	0	0	0	0	1	1	0	3	116	0	0	0
otu1829	2	0	0	0	3	0	0	0	0	0	0	0	0	0	2	0	0	0	1	0	32	2	3	6	0	0	0	0	0	0	2	0	2	0	0	8	1	2	3	0	11	0	0	0	3	0	0	0	0
otu1831	0	53	0	11	0	0	0	19	0	58	0	2	0	2	0	22	14	16	0	0	0	210	0	149	0	0	0	0	0	0	0	18	3	6	37	0	0	1	0	36	2	0	0	0	0	0	0	2	0
otu1832	0	163	0	25	0	0	0	8	0	90	0	9	0	2	0	8	0	59	0	0	5	187	0	91	0	0	0	2	0	0	0	20	8	11	0	0	0	1	0	0	0	0	0	0	0	0	0	0	0
otu1837	0	461	0	94	0	0	0	126	1	553	0	28	0	5	0	15	0	201	0	0	22	1193	0	493	0	2	0	1	0	0	7	52	6	145	0	1	0	0	0	0	0	0	0	0	0	0	0	0	0
otu1841	0	0	0	0	0	0	0	0	0	0	0	0	0	0	0	0	0	0	0	0	0	0	0	0	1257	2131	4587	2142	146	128	0	9	0	1	0	0	1	0	0	0	0	0	0	0	0	0	2	0	0
otu1842	0	0	0	0	2	1	1005	545	6691	736	0	3	0	1	35663	33809	44689	41959	46077	41189	2	0	1	19	3216	1908	751	1808	9700	4080	3	17	0	0	3	1	3	2	1	1	3	0	0	3	1	0	0	1	1
otu1843	2	0	0	0	0	0	0	0	0	0	0	0	0	0	3	2	0	0	11	0	3	0	0	0	0	0	0	0	2	3	0	0	0	0	0	0	0	0	0	0	0	0	0	0	0	0	2	2	201
otu1848	0	269	4	31	0	0	0	44	0	271	0	21	0	4	0	2	61	259	7	0	4	716	0	344	0	0	0	3	0	0	7	11	0	33	100	1	1	14	0	55	2	0	0	0	0	0	0	16	0
otu1857	0	0	0	0	0	0	0	0	0	0	0	0	0	0	0	0	2	14	0	0	0	0	0	7	0	0	0	0	0	0	0	0	0	5	82	0	0	0	0	0	0	0	0	0	0	0	0	0	7
otu1863	0	35	0	6	0	0	0	8	0	66	0	2	0	0	0	29	0	0	17	6	0	164	0	66	0	0	0	0	0	0	0	6	1	17	38	2	0	20	0	19	0	0	0	0	0	0	0	1	0
otu1865	0	291	0	72	0	0	0	41	0	340	0	32	0	4	0	12	0	109	0	2	9	819	0	263	0	0	0	0	0	0	4	40	2	87	34	0	0	0	0	10	13	0	0	0	0	0	3	0	0
otu1866	0	0	0	0	0	0	0	0	0	0	0	0	0	0	8	4	0	0	9	1	10	0	28	29	0	0	0	0	0	0	0	0	0	0	0	0	0	0	0	0	0	0	0	0	0	0	0	0	0
otu1867	0	45	0	0	0	0	0	3	0	0	0	5	0	0	0	0	0	5	0	0	2	18	0	18	0	0	0	0	0	0	0	0	0	10	29	0	0	5	0	0	2	0	0	0	0	0	0	0	0
otu1868	1	0	0	2	0	0	0	0	0	0	0	0	0	1	2	0	0	0	0	0	2	0	1	1	0	1	1	0	0	0	1	0	2	1	19	0	0	3	1	1	1	0	0	0	1	0	3	0	2
otu1877	0	0	0	0	0	0	0	0	0	0	2	2	6	0	0	0	0	0	0	0	0	0	0	0	0	11	56	33	10	0	391	30	57	0	75	2	0	0	0	0	0	0	0	0	0	0	0	0	0
otu1879	27	7	31	21	42	8	50	29	137	13	29	5	25	17	4	12	1	2	15	4	8	9	1	2	6	0	0	1	12	0	10	14	29	34	5	46	21	4	18	0	12	0	0	0	0	0	0	1	3
otu1882	0	0	0	8	0	0	0	0	0	0	0	0	0	0	0	0	0	0	0	0	0	1	0	33	0	0	0	1	0	0	0	0	0	0	13	7	0	0	0	5	0	0	0	0	0	0	0	0	4
otu1885	0	1	0	3	0	0	1	0	5	0	1	1	0	0	7	11	52	8	11	0	0	55	0	46	0	0	0	0	0	19	0	0	0	9	57	2	0	7	0	0	2	0	2	0	0	0	0	4	11
otu1895	0	9	0	3	0	0	0	4	0	24	0	0	0	2	0	0	0	0	0	0	0	72	0	5	0	0	0	0	0	0	0	0	0	4	0	0	0	0	0	0	0	0	0	0	0	0	0	0	0
otu1896	0	0	0	0	0	0	0	0	12	0	0	0	0	0	0	0	0	0	0	0	0	0	0	0	0	0	0	0	0	0	0	0	0	0	0	0	0	0	0	0	0	499	43	18	11	138	0	0	0
otu1902	3	0	0	0	0	0	0	0	0	0	1	1	0	1	0	3	11	1	1	0	0	10	1	0	0	0	1	0	0	0	0	5	0	0	29	4	1	0	0	0	0	0	1	2	0	0	0	0	0
otu1918	0	0	0	0	0	0	0	0	0	0	27	28	75	76	0	0	0	0	0	0	0	0	0	0	3	309	1544	479	193	24	0	1	0	0	0	0	0	0	0	0	0	0	0	0	0	0	0	0	0
otu1919	0	44	0	20	0	0	0	2	0	52	0	1	0	0	0	9	0	28	0	0	0	165	0	76	0	0	0	0	0	0	0	6	0	5	0	0	0	11	0	22	0	0	0	0	0	0	0	0	0
otu1920	0	124	0	23	0	0	0	6	0	144	0	4	0	3	0	6	0	79	2	0	3	199	0	70	0	0	0	0	0	0	1	9	4	28	0	4	0	5	0	21	0	0	0	0	0	0	0	0	0
otu1946	0	29	0	19	0	0	0	11	0	31	0	2	0	2	0	0	2	15	4	0	0	141	0	57	0	0	0	1	0	0	1	4	0	21	0	0	0	0	0	19	2	0	0	0	0	0	0	0	0
otu1949	0	0	0	2	0	0	0	0	0	24	0	0	0	0	0	0	0	1	0	0	0	16	0	26	0	0	0	0	0	0	0	0	0	2	0	0	0	0	0	0	0	0	0	0	0	0	0	0	6
otu1955	4	10	0	5	0	0	1	0	0	6	0	0	3	1	7	0	83	5	0	0	0	31	0	8	0	0	0	0	0	0	0	0	0	1	0	0	0	0	0	0	0	0	0	0	0	0	0	0	0
otu1960	62	3	0	0	5	8	0	3	0	0	0	0	0	0	29	21	0	0	23	0	61	17	111	182	0	0	0	4	0	9	50	13	34	34	25	87	76	63	48	49	178	0	0	68	83	1	3	0	8
[truncated: 8 more columns]
